# Supplementary material for: Retinoic Acid Metabolism-Related Enzyme Signature Identified Prognostic and Immune Characteristics in Sarcoma
Source: Front Cell Dev Biol. 2022 Feb 3;9:780951. doi: 10.3389/fcell.2021.780951 (PMC8852678; doi:10.3389/fcell.2021.780951)
Supplement: Supplementary file 1 [file Table2.xlsx]

## Sheet: Sheet1
Table S2. The distribution of clinical variables for G1 and G2 subgroups.
		G1 (115 samples)	G2 (148 samples)
Age
	>50	99	107
	<50	16	41
Gender
	Male	59	60
	Female	56	88
Stage		Not reported	Notreported
Median Tumor Weight		440	250
Histologic subtype
	Fibromatous Neoplasms	24	16
	Lipomatous Neoplasms	35	25
	Myomatous Neoplasms	38	68
	Nerve Sheath Tumors	5	5
	Soft Tissue Tumors and Sarcomas, NOS	12	25
	Synovial-like Neoplasms	1	9
