# Supplementary material for: Retinoic Acid Metabolism-Related Enzyme Signature Identified Prognostic and Immune Characteristics in Sarcoma
Source: Front Cell Dev Biol. 2022 Feb 3;9:780951. doi: 10.3389/fcell.2021.780951 (PMC8852678; doi:10.3389/fcell.2021.780951)
Supplement: Supplementary file 2 [file Table3.xlsx]

## Sheet: Sheet1
Table S3. Differentially expressed genes between G1 and G2 groups.
	baseMean	log2FoldChange	lfcSE	stat	pvalue	padj
TSPAN6	1600.25	-0.187769	0.121299	-1.54798	0.121627	0.222529
TNMD	167.194	-0.462692	0.316113	-1.46369	0.143278	0.252004
DPM1	1811.15	-0.033682	0.0626337	-0.537761	0.590742	0.707971
SCYL3	668.004	0.153342	0.0856587	1.79016	0.0734289	0.15162
C1orf112	481.03	-0.22615	0.10508	-2.15217	0.0313838	0.0790843
FGR	396.515	0.889501	0.148295	5.99818	1.99544e-09	6.09788e-08
CFH	5773.97	0.187987	0.217698	0.86352	0.387852	0.525762
FUCA2	5297.83	0.356151	0.124753	2.85484	0.00430589	0.016253
GCLC	1217.04	0.0912881	0.0986005	0.925838	0.35453	0.493572
NFYA	1345.45	-0.568921	0.0918165	-6.19628	5.78121e-10	2.07279e-08
STPG1	403.136	-0.553845	0.163707	-3.38315	0.00071659	0.00377036
NIPAL3	1080.87	-0.386045	0.155558	-2.48168	0.0130764	0.0395761
LAS1L	2737.55	-0.101718	0.0660081	-1.541	0.123317	0.224856
ENPP4	577.147	0.207522	0.144072	1.44041	0.149751	0.260621
SEMA3F	2233.51	-0.15079	0.124944	-1.20686	0.227487	0.3551
CFTR	15.0211	0.47076	0.240846	1.95461	0.0506295	0.114355
ANKIB1	2682.18	-0.0798722	0.0871831	-0.916144	0.359591	0.498433
CYP51A1	180.261	-0.299525	0.12348	-2.42569	0.0152794	0.0447173
KRIT1	1410.52	0.10975	0.0799109	1.3734	0.169627	0.286195
RAD52	402.359	-0.227978	0.0915408	-2.49045	0.0127581	0.0387789
MYH16	12.3364	-1.54552	0.209902	-7.36306	1.79736e-13	1.62717e-11
BAD	2871.66	-0.131687	0.0908562	-1.4494	0.147226	0.257293
LAP3	6497.49	0.768057	0.114716	6.69528	2.15261e-11	1.14635e-09
CD99	29287.4	-0.237596	0.105342	-2.25547	0.0241036	0.064351
HS3ST1	371.351	-0.338937	0.179917	-1.88385	0.0595857	0.129359
AOC1	25.08	1.07889	0.221325	4.8747	1.08973e-06	1.55515e-05
WNT16	41.51	-1.23425	0.288828	-4.2733	1.92605e-05	0.000180458
HECW1	98.2288	-1.09278	0.270575	-4.03872	5.37441e-05	0.000433816
MAD1L1	2582.91	0.0538284	0.098128	0.548553	0.583312	0.701942
LASP1	13852.2	0.126988	0.0871907	1.45643	0.145273	0.254693
SNX11	1387.23	0.214911	0.0659194	3.2602	0.00111334	0.00543443
TMEM176A	5913.85	1.12358	0.193755	5.79899	6.6717e-09	1.79578e-07
M6PR	2837.64	0.149151	0.0866718	1.72087	0.0852751	0.16959
KLHL13	1498.39	-0.596694	0.222459	-2.68226	0.0073126	0.0250054
CYP26B1	1276.18	-0.218873	0.233761	-0.936309	0.349114	0.487908
ICA1	343.971	0.224365	0.140093	1.60154	0.109257	0.204918
DBNDD1	312.532	-0.409611	0.235175	-1.74173	0.081556	0.164006
ALS2	1124.62	-0.0515044	0.0609093	-0.845592	0.39778	0.535338
CASP10	637.517	0.836523	0.119532	6.99833	2.59027e-12	1.76151e-10
CFLAR	3972.2	0.521076	0.0718429	7.253	4.07651e-13	3.40336e-11
TFPI	3660.35	0.899	0.207636	4.32969	1.49319e-05	0.000146092
NDUFAF7	571.569	0.0425652	0.062111	0.685308	0.493149	0.623023
RBM5	4370.34	-0.112414	0.0640054	-1.75632	0.0790332	0.160279
MTMR7	79.8233	0.231929	0.114054	2.0335	0.0420017	0.0990225
SLC7A2	1975.78	0.670012	0.242565	2.76219	0.00574149	0.0205957
ARF5	7183	-0.19027	0.0709764	-2.68076	0.00734559	0.0250946
SARM1	632.106	-0.272303	0.137662	-1.97805	0.0479235	0.109707
POLDIP2	5476.33	-0.121399	0.0575342	-2.11003	0.0348561	0.0858434
PLXND1	13612.8	0.188964	0.100846	1.87379	0.0609592	0.131643
AK2	4861.46	-0.254107	0.0718204	-3.53809	0.000403036	0.00235783
CD38	397.042	1.69307	0.216056	7.83625	4.64186e-15	6.34315e-13
FKBP4	5796.15	-0.339991	0.0945372	-3.59637	0.000322684	0.00195119
KDM1A	5027.62	-0.557333	0.0700453	-7.95676	1.7661e-15	2.72148e-13
RBM6	3742.19	-0.138787	0.0662255	-2.09568	0.0361108	0.0882964
CAMKK1	956.622	-0.3105	0.121233	-2.56119	0.0104316	0.0331323
RECQL	1656.4	-0.207337	0.121981	-1.69975	0.0891788	0.175629
CCDC132	1020.44	0.0800875	0.0677915	1.18138	0.237452	0.366547
HSPB6	14375.7	0.971998	0.216695	4.48555	7.27265e-06	7.87916e-05
ARHGAP33	1346.09	-0.572416	0.133013	-4.30347	1.68142e-05	0.000161081
NDUFAB1	2398.62	-0.16958	0.0719639	-2.35646	0.0184499	0.0519935
PDK4	7369.19	0.715542	0.248464	2.87986	0.00397849	0.0153043
SLC22A16	55.7844	-1.26163	0.267024	-4.72478	2.3036e-06	2.94898e-05
ZMYND10	189.058	-0.586267	0.187209	-3.13162	0.00173848	0.0078387
ABCB5	909.823	1.13743	0.386484	2.94303	0.00325014	0.0129674
ARX	20.1898	-2.30214	0.402933	-5.71346	1.107e-08	2.74864e-07
SLC25A13	1088.3	-0.0811006	0.0799358	-1.01457	0.31031	0.447026
ST7	1466.19	0.18192	0.0634311	2.86799	0.00413087	0.015767
CDC27	3648.48	-0.176856	0.0525546	-3.36519	0.0007649	0.00398546
SLC4A1	8.29866	0.38636	0.267593	1.44383	0.148786	0.259314
CALCR	19.2597	-0.0150488	0.225286	-0.0667989	0.946742	0.96503
HCCS	1241.63	0.109326	0.0733585	1.4903	0.136145	0.242375
DVL2	2725.88	-0.238186	0.0732638	-3.25107	0.00114971	0.00558562
PRSS22	5.1561	-0.884685	0.309485	-2.85857	0.00425552	0.0161266
UPF1	7104.47	-0.0106191	0.0480463	-0.221017	0.825079	0.883937
SKAP2	2147.13	0.242244	0.139534	1.73609	0.0825483	0.165409
SLC25A5	10346.9	-0.118487	0.0804478	-1.47285	0.140793	0.248662
CCDC109B	1493.98	0.134552	0.116474	1.1552	0.248007	0.378583
HOXA11	784.668	-1.01614	0.258195	-3.93556	8.3002e-05	0.000624888
POLR2J	2121.59	-0.122327	0.099071	-1.23475	0.216925	0.343162
DHX33	1265.15	-0.195375	0.0674122	-2.89821	0.00375299	0.0145893
MEOX1	579.906	-0.642003	0.264639	-2.42596	0.0152679	0.0447123
THSD7A	457.913	0.0632433	0.177651	0.355997	0.721843	0.809593
LIG3	1455.81	-0.262027	0.082041	-3.19386	0.00140385	0.00655643
RPAP3	1490.17	-0.0643412	0.0663029	-0.970413	0.331841	0.470117
ACSM3	218.387	-0.582653	0.195664	-2.97782	0.00290309	0.0118459
AC004381.6	470.988	-0.0498996	0.129672	-0.384815	0.700374	0.793471
CIAPIN1	1773.88	-0.0280794	0.0661526	-0.424464	0.671227	0.771278
SPPL2B	2797.08	-0.151658	0.0680701	-2.22796	0.0258829	0.06816
FAM214B	1632	-0.0495957	0.0920862	-0.538579	0.590177	0.707597
COPZ2	3105.52	0.186991	0.136316	1.37175	0.170143	0.286756
PRKAR2B	971.992	-0.225495	0.194747	-1.15789	0.24691	0.377406
MSL3	1696.29	0.0799266	0.0615945	1.29763	0.194416	0.316385
CREBBP	6051.23	-0.132984	0.0746603	-1.78119	0.0748818	0.153809
BZRAP1	2564.85	-0.714249	0.240423	-2.9708	0.00297025	0.0120753
MPO	56.9574	0.723033	0.27381	2.64064	0.00827505	0.0274917
PON1	10.7846	0.0874221	0.339402	0.257577	0.796733	0.863888
GCFC2	880.307	-0.237345	0.0741293	-3.20177	0.00136585	0.00641067
WDR54	923.318	-0.397075	0.11247	-3.53049	0.000414784	0.00240904
CROT	730.38	-0.0774423	0.0795082	-0.974016	0.330049	0.468242
ABCB4	217.423	0.0543526	0.207713	0.261672	0.793574	0.861554
KMT2E	3504.81	-0.0260769	0.0889399	-0.293197	0.769372	0.845319
RHBDD2	3946.01	0.0192161	0.11192	0.171695	0.863678	0.910431
SOX8	458.019	-0.83146	0.327642	-2.53771	0.011158	0.0349419
IBTK	2426.92	-0.141972	0.0666996	-2.12852	0.033294	0.0827054
ZNF195	591.945	-0.242527	0.0768292	-3.1567	0.00159563	0.0073188
MYCBP2	2622.05	0.368799	0.0867584	4.25087	2.1294e-05	0.000197278
FBXL3	2310.55	0.259936	0.0841364	3.08946	0.00200524	0.00880577
ITGAL	1177.64	1.48995	0.194331	7.66706	1.75977e-14	1.99142e-12
PDK2	1326.47	0.207045	0.0950211	2.17893	0.0293365	0.0750578
ITGA3	4121.28	-0.196602	0.211662	-0.928848	0.352968	0.491917
ZFX	2135.46	-0.0670364	0.085362	-0.78532	0.432266	0.568441
LAMP2	10856.3	-0.040309	0.0883564	-0.456209	0.64824	0.752924
ITGA2B	78.9837	-0.911061	0.182605	-4.98924	6.06161e-07	9.38561e-06
ASB4	11.2245	-0.244178	0.332724	-0.733875	0.463025	0.596754
GDE1	3541.33	0.0683035	0.0614233	1.11201	0.266133	0.398958
C19orf60	2000.81	0.109268	0.110291	0.990728	0.321818	0.459446
CRLF1	1481.06	-1.34877	0.316444	-4.26226	2.02373e-05	0.000188452
OSBPL7	746.03	-0.0973839	0.0870168	-1.11914	0.263081	0.395755
TMEM98	2734.29	-0.543285	0.194568	-2.79227	0.00523397	0.0191015
YBX2	111.753	-0.840067	0.331791	-2.53192	0.0113441	0.0354061
MAP3K14	1708.3	0.123534	0.104114	1.18652	0.235418	0.364222
ABCC8	115.656	1.00925	0.342274	2.94866	0.00319156	0.0127883
TMEM132A	3640.61	-0.526606	0.168762	-3.1204	0.00180607	0.00808811
AP2B1	10089.5	-0.16627	0.0544783	-3.05203	0.00227298	0.00975254
TAC1	19.4002	-2.69478	0.45418	-5.9333	2.96901e-09	8.63345e-08
ZNF263	1892.18	-0.122744	0.0553283	-2.21846	0.0265232	0.0694359
CX3CL1	3536.3	0.852802	0.190049	4.48728	7.21382e-06	7.82127e-05
SPATA20	3240.26	-0.115453	0.104432	-1.10553	0.268928	0.402295
CACNA1G	939.712	-1.22349	0.29358	-4.16748	3.07987e-05	0.000269885
TNFRSF12A	3379.2	-0.930148	0.18971	-4.90299	9.43891e-07	1.38126e-05
DLX6	192.357	0.424486	0.338703	1.25327	0.210108	0.335677
MAP3K9	171.856	-0.864022	0.202387	-4.26917	1.96205e-05	0.000183475
RALA	4469.47	-0.206091	0.0923779	-2.23095	0.0256841	0.0677165
BAIAP2L1	468.783	-1.54361	0.194549	-7.9343	2.11678e-15	3.19391e-13
KDM7A	1012.42	-0.0699637	0.0977568	-0.715692	0.474182	0.606864
ETV1	2133.67	-0.921535	0.208698	-4.41564	1.00713e-05	0.000104314
AGK	1281.4	-0.127174	0.0647772	-1.96325	0.0496175	0.11272
ALDH3B1	1744.8	0.481353	0.150079	3.20732	0.00133978	0.00631935
TTC22	29.7832	0.493475	0.248616	1.98489	0.0471568	0.108333
PHTF2	2293.45	-0.420177	0.0788808	-5.32673	9.99987e-08	1.93002e-06
CCL26	129.716	0.391576	0.283384	1.38179	0.167038	0.283086
FARP2	1189.63	-0.136211	0.0928988	-1.46623	0.142585	0.251091
USH1C	26.0654	-1.11642	0.392607	-2.84361	0.00446053	0.0167472
GGCT	1418.44	-0.160853	0.0922301	-1.74404	0.0811513	0.163385
DBF4	687.678	-0.241835	0.0981728	-2.46336	0.0137643	0.041206
TBXA2R	804.871	0.222946	0.141781	1.57247	0.115842	0.214546
IFRD1	2737.81	-0.118076	0.107605	-1.09731	0.272506	0.406374
COX10	884.598	-0.105205	0.112324	-0.936615	0.348957	0.487735
GTF2IRD1	1579.82	-0.456194	0.090975	-5.0145	5.31728e-07	8.4038e-06
PAF1	5324.91	0.214948	0.0796205	2.69965	0.00694119	0.0239845
VPS41	2869.33	0.0399351	0.0669089	0.596859	0.550602	0.673897
ARHGAP44	610.558	-0.215846	0.166069	-1.29974	0.19369	0.315572
ELAC2	4897.31	-0.0553733	0.0981299	-0.564286	0.57256	0.692888
SCIN	470.034	1.03695	0.209075	4.95971	7.05985e-07	1.07137e-05
ARSD	1732.46	-0.154161	0.112339	-1.37228	0.169975	0.286565
PNPLA4	813.561	0.155715	0.133182	1.16919	0.242329	0.372112
MYH13	71.5251	-0.203314	0.363644	-0.559101	0.576093	0.695736
ADIPOR2	3632.22	0.0192765	0.061186	0.315048	0.752725	0.833102
CDKL3	67.8209	-0.0711325	0.081835	-0.869219	0.384727	0.522799
UPP2	8.71986	-0.426432	0.253867	-1.67975	0.0930067	0.181405
PRSS21	42.0074	-1.76509	0.354064	-4.98523	6.18896e-07	9.542e-06
MARK4	2413.01	-0.129212	0.0665501	-1.94157	0.0521888	0.117019
PROM1	535.288	-0.52557	0.385759	-1.36243	0.173062	0.290442
CCDC124	4409.48	-0.0406998	0.075451	-0.539421	0.589596	0.707191
CEACAM21	125.234	0.956497	0.188639	5.07052	3.9672e-07	6.48222e-06
PAFAH1B1	7610.35	-0.027619	0.0597935	-0.461907	0.644148	0.749798
NOS2	95.5565	0.057738	0.190396	0.303252	0.761698	0.839729
DNAH9	90.7364	0.660526	0.298638	2.2118	0.0269808	0.0703793
KIAA0100	5991.77	-0.126701	0.0596015	-2.12581	0.0335193	0.0831666
GAS7	7593.26	1.50733	0.203772	7.39712	1.39168e-13	1.28808e-11
TRAPPC6A	649.239	0.0370066	0.115442	0.320564	0.748541	0.82992
MATK	375.712	-0.282536	0.213596	-1.32276	0.185915	0.306439
CD79B	416.686	1.53774	0.1967	7.81769	5.38029e-15	7.14986e-13
SCN4A	166.857	0.668826	0.250668	2.66817	0.0076265	0.0258167
ST7L	500	-0.066302	0.054356	-1.21977	0.22255	0.349503
TKTL1	23.6913	-0.362473	0.284544	-1.27387	0.202709	0.326594
PAX6	769.543	-0.14207	0.200726	-0.707779	0.479083	0.61098
RPUSD1	1449.57	-0.298425	0.0859621	-3.47158	0.000517398	0.00287442
RHBDF1	2256.58	0.175396	0.101297	1.7315	0.0833631	0.166692
LUC7L	2069.41	-0.266301	0.0836723	-3.18267	0.00145924	0.00677578
CACNA2D2	391.376	-0.698541	0.23408	-2.9842	0.00284321	0.0116668
BAIAP3	139.255	-1.03434	0.220916	-4.68203	2.84054e-06	3.51669e-05
TSR3	3092.12	-0.111236	0.0855727	-1.2999	0.193636	0.315521
PIGQ	2584.98	-0.201168	0.0850019	-2.36664	0.0179506	0.0508634
CRAMP1L	925.324	-0.333656	0.0692798	-4.81607	1.46415e-06	2.00646e-05
TEAD3	3561.45	-0.108477	0.137263	-0.790285	0.429361	0.565776
SELE	109.927	0.820734	0.260064	3.15589	0.00160007	0.00733566
DNAJC11	1344.04	-0.160072	0.079884	-2.00381	0.0450903	0.104619
FMO3	1435.51	-0.631079	0.336285	-1.87662	0.0605707	0.131048
MYLIP	2024.97	0.201603	0.118308	1.70406	0.0883707	0.174406
NOX1	51.6227	-0.174234	0.11435	-1.52369	0.127587	0.230954
E2F2	596.105	-0.561002	0.151548	-3.70181	0.000214067	0.00138736
PSMB1	8419.23	-0.0768213	0.0921774	-0.833407	0.404615	0.542019
SYN1	351.468	-0.615724	0.195544	-3.14877	0.00163957	0.00748782
JARID2	1084.94	-0.445985	0.115176	-3.87221	0.000107851	0.000778196
CDKL5	828.845	-0.432759	0.144914	-2.98631	0.00282368	0.0116064
CAMK1G	96.9647	-2.15174	0.284345	-7.56734	3.80956e-14	3.98422e-12
CDK11A	312.755	0.0617067	0.0768039	0.803431	0.421726	0.558567
NADK	2971.17	0.193094	0.0726512	2.65783	0.00786464	0.0264567
DLEC1	33.3108	0.295763	0.154766	1.91103	0.0560002	0.123418
CYTH3	3715.41	0.0387683	0.0978414	0.396236	0.691931	0.787199
ADAM22	1644.03	0.379597	0.248082	1.53013	0.125985	0.228627
SYPL1	6220.96	-0.0412538	0.0828219	-0.498103	0.618412	0.729781
CYB561	2365	0.35507	0.149923	2.36834	0.0178679	0.0506738
SPAG9	6009.8	-0.146522	0.0728706	-2.01072	0.0443554	0.103327
CELSR3	708.525	-0.733303	0.19673	-3.72745	0.000193426	0.00127267
AASS	538.871	-0.0858323	0.128882	-0.665977	0.505426	0.634411
PLEKHG6	30.3945	0.338518	0.198898	1.70197	0.0887617	0.174962
SS18L2	762.619	-0.146856	0.0834459	-1.75989	0.0784265	0.159328
MPND	1114.15	0.015218	0.0835203	0.182207	0.85542	0.905096
MGST1	2350.88	0.702509	0.236918	2.9652	0.00302485	0.0122662
CRY1	1516.34	-0.305482	0.0887141	-3.44344	0.000574365	0.00313241
PGLYRP1	2.17618	-0.02406	0.198508	-0.121204	0.903529	0.937508
NFIX	14651.6	-0.104262	0.112113	-0.92998	0.352381	0.49137
ST3GAL1	4632.19	0.0498931	0.103688	0.481183	0.630386	0.738826
MMP25	105.757	0.90097	0.176709	5.0986	3.42182e-07	5.69608e-06
IL32	3396.1	0.89799	0.183153	4.90296	9.44046e-07	1.38126e-05
PKD1	9064.97	-0.20944	0.10295	-2.03438	0.0419129	0.0988696
MAPK8IP2	295.982	-0.581297	0.225904	-2.57321	0.0100761	0.032237
MED24	3942.14	-0.145609	0.0528615	-2.75453	0.00587767	0.0210114
RHOBTB2	2298.98	0.127118	0.0929896	1.36701	0.171621	0.288642
HEATR5B	1167.09	-0.0275733	0.077798	-0.354422	0.723023	0.810305
SEC62	6196.06	-0.0109869	0.0653071	-0.168235	0.866398	0.912329
RPS20	49179.7	-0.207826	0.100052	-2.07717	0.0377863	0.0913747
CSDE1	27910.8	-0.0919235	0.0684372	-1.34318	0.179214	0.298106
UBE3C	3800.42	-0.0967045	0.0740156	-1.30654	0.191368	0.312758
REV3L	2172.38	0.0469481	0.117295	0.400256	0.688968	0.785082
TENM1	408.897	0.215566	0.298522	0.722112	0.470226	0.603163
MASP2	42.532	-0.0606927	0.151969	-0.399376	0.689617	0.785492
IYD	1.98414	-0.180185	0.333728	-0.539914	0.589256	0.706863
FAM76A	832.535	0.0558303	0.0674101	0.828218	0.407547	0.544976
TRAF3IP3	313.479	1.49266	0.18772	7.95153	1.84216e-15	2.82366e-13
POMT2	1466.57	0.00870604	0.0805555	0.108075	0.913936	0.94411
VTA1	2523.6	-0.129803	0.0924395	-1.4042	0.16026	0.274279
MLXIPL	184.146	1.35425	0.305878	4.42743	9.53643e-06	9.95211e-05
BAZ1B	6811.44	-0.103464	0.0624948	-1.65555	0.097812	0.188581
RANBP9	2776.23	-0.26371	0.0735392	-3.58597	0.000335824	0.00201739
ETV7	224.002	0.960672	0.197793	4.85696	1.19202e-06	1.67894e-05
SPRTN	443.777	-0.207413	0.0611928	-3.3895	0.000700198	0.00369687
METTL13	2666.31	0.156841	0.0984472	1.59315	0.111126	0.207591
DYRK4	972.67	-0.286936	0.118293	-2.42564	0.0152814	0.0447173
ZNF207	5557.86	-0.226891	0.0398915	-5.68771	1.28755e-08	3.12923e-07
UQCRC1	8625.41	-0.227241	0.0802061	-2.83322	0.00460821	0.0171978
STARD3NL	2322.96	-0.108426	0.0701348	-1.54597	0.122112	0.223206
CD9	6057.96	0.0393271	0.1737	0.226408	0.820884	0.881137
HHATL	149.813	-2.06362	0.37237	-5.54185	2.99285e-08	6.62865e-07
NCAPD2	5769.16	-0.369103	0.0982602	-3.75638	0.000172387	0.0011507
IFFO1	2349.59	0.368401	0.089118	4.13386	3.56723e-05	0.000304164
GIPR	42.9689	-0.201016	0.226649	-0.886907	0.375129	0.513683
PHF7	267.596	-0.013752	0.109949	-0.125077	0.900463	0.935566
SEMA3G	1056.5	1.02894	0.15679	6.56251	5.29087e-11	2.50862e-09
NISCH	5814.54	-0.269545	0.0694232	-3.88264	0.000103328	0.000751169
STAB1	14488.9	0.822148	0.178048	4.61756	3.88275e-06	4.62289e-05
FUZ	1023.72	-0.173334	0.0848052	-2.04391	0.0409624	0.0971972
SLC6A13	9.15694	0.341004	0.210534	1.61971	0.105294	0.199357
IDS	5826.98	0.161907	0.0945902	1.71167	0.0869573	0.172156
PRSS3	34.3639	-0.960759	0.322297	-2.98098	0.0028733	0.0117636
ZNF200	511.878	-0.0970096	0.0533593	-1.81804	0.0690573	0.144698
CD4	5699.01	1.00078	0.179055	5.58926	2.28039e-08	5.17733e-07
LRRC23	537.412	0.00455984	0.108038	0.0422058	0.966335	0.978152
BTK	536.624	1.1399	0.171541	6.64506	3.03092e-11	1.54045e-09
HFE	573.041	0.398466	0.118332	3.36735	0.000758942	0.00395797
SCMH1	2876.73	-0.11116	0.0883846	-1.25769	0.208505	0.333761
FYN	7923.77	0.627947	0.142057	4.42037	9.8532e-06	0.000102311
HIVEP2	2802.44	0.0405662	0.121123	0.334919	0.737686	0.82129
FMO1	427.9	-0.13098	0.297726	-0.439934	0.659985	0.762711
TCEB3	3323.26	-0.10678	0.0694222	-1.53813	0.124017	0.225846
LYPLA2	2864.06	-0.221388	0.098671	-2.24369	0.024852	0.0658863
CLCN6	1445.26	-0.016201	0.0728631	-0.222349	0.824042	0.883414
MRC2	24670.5	0.0369194	0.179148	0.206084	0.836726	0.891926
NME2	72.4446	-0.306447	0.133905	-2.28855	0.0221056	0.0600636
SLC6A7	18.1696	-0.763629	0.276692	-2.75985	0.00578277	0.0207258
TSPAN9	5128.77	-0.4459	0.113542	-3.92718	8.59469e-05	0.000643214
BTBD7	1667.24	-0.208809	0.0780917	-2.6739	0.00749747	0.0254692
APBA3	1189.65	0.139854	0.0594529	2.35235	0.0186555	0.0524809
MKS1	774.909	-0.203167	0.0624239	-3.25464	0.00113537	0.00552058
ABHD5	736.328	-0.237541	0.105935	-2.24232	0.0249404	0.0660925
KAL1	1452.07	-0.101894	0.241332	-0.422216	0.672867	0.772703
AKAP8L	2796.59	-0.0696161	0.0572699	-1.21558	0.224145	0.35137
MBTD1	901.679	-0.189111	0.0881975	-2.14418	0.0320186	0.0802335
UTP18	1715.39	-0.186741	0.0752909	-2.48026	0.0131285	0.0397048
RNF216	4962.52	0.0696384	0.0789369	0.882203	0.377667	0.516363
TTC19	1961.98	-0.0488319	0.0853571	-0.572089	0.567262	0.68849
PTBP1	13457	-0.161054	0.0513754	-3.13485	0.00171941	0.00777575
DPF1	228.414	-0.762059	0.181727	-4.19343	2.74773e-05	0.000246445
SYT7	841.029	-1.22142	0.23804	-5.13115	2.87985e-07	4.92498e-06
LARS2	1082.86	-0.23265	0.0669198	-3.47655	0.000507909	0.00283346
PIK3C2A	1939.44	0.0624886	0.0843289	0.741011	0.458687	0.592745
PLAUR	4424.08	-0.909058	0.209677	-4.3355	1.45426e-05	0.000142862
ANLN	4879.68	-0.60134	0.16413	-3.6638	0.000248502	0.00157014
WIZ	4853.73	-0.124296	0.0653436	-1.9022	0.0571457	0.125313
RABGAP1	4720.68	-0.161653	0.116952	-1.38222	0.166906	0.282929
DCN	99056.5	0.720639	0.27888	2.58405	0.00976488	0.0314565
QPCTL	717.384	-0.601293	0.113934	-5.27758	1.30904e-07	2.44822e-06
PPP5C	3577.62	-0.115274	0.0617786	-1.86592	0.0620527	0.133435
CEP68	1786.74	0.0637946	0.072567	0.879113	0.37934	0.518008
MAP4K3	1232.27	-0.137401	0.0831397	-1.65266	0.0984008	0.189451
ZBTB32	39.5596	1.10255	0.185981	5.9283	3.06094e-09	8.85867e-08
TYROBP	6254.47	0.837704	0.194197	4.31367	1.60563e-05	0.00015516
TMEM159	2332.33	0.275073	0.119872	2.29473	0.0217487	0.0593164
GABRA3	230.113	-1.13064	0.33641	-3.36089	0.000776912	0.00403511
BRCA1	954.441	-0.206526	0.10117	-2.04138	0.0412135	0.0976092
ERCC1	3764.18	-0.100743	0.0891953	-1.12947	0.258701	0.390641
CD22	198.128	1.19834	0.252441	4.747	2.06454e-06	2.68497e-05
SEMA3B	1624.06	0.437609	0.20616	2.12267	0.0337816	0.0836812
MBTPS2	1715.47	-0.00267402	0.0780383	-0.0342655	0.972665	0.982364
PRICKLE3	539.008	0.0926114	0.102291	0.905369	0.36527	0.503875
LTF	165.372	1.99404	0.217273	9.17759	4.40854e-20	1.63738e-17
EXTL3	3251.14	-0.156527	0.0780601	-2.00522	0.0449398	0.104336
NR1H4	46.5834	-1.52006	0.381948	-3.97976	6.8984e-05	0.000534492
ELOVL5	5247.79	0.0308004	0.0865571	0.35584	0.721961	0.809694
ALOX5	903.991	0.87521	0.182804	4.78769	1.68713e-06	2.26279e-05
KDM5D	1013.31	0.544038	0.461282	1.1794	0.238238	0.367487
CALCOCO1	4397.39	0.428436	0.0986188	4.34436	1.39679e-05	0.000138059
UBR7	3011.36	-0.251314	0.0785714	-3.19855	0.00138122	0.00646494
MAP4K5	2948.13	-0.34338	0.0847478	-4.05179	5.08273e-05	0.00041408
EHD3	907.427	-0.655893	0.152144	-4.31099	1.62527e-05	0.000156478
PSMC4	4990.98	-0.027754	0.0766838	-0.361928	0.717406	0.806442
MAN2B2	4360.81	0.181313	0.0873504	2.0757	0.0379215	0.0916023
SLC7A14	6.14443	0.676068	0.308366	2.19242	0.028349	0.0729759
CLDN11	1234.75	0.682451	0.283021	2.41131	0.0158953	0.046125
SLC25A39	6306.04	-0.198668	0.0818426	-2.42744	0.0152059	0.0445639
MVP	13523.4	0.188521	0.118044	1.59705	0.110255	0.20634
NUB1	3689.95	0.194431	0.0700688	2.77486	0.0055225	0.0199485
PGM3	2278.36	-0.216328	0.0978164	-2.21157	0.0269966	0.0704069
RWDD2A	420.729	0.108658	0.0721101	1.50683	0.131855	0.236742
CLK1	3366.02	0.251439	0.0778878	3.22822	0.00124564	0.00595581
POLR3B	617.183	-0.0883931	0.0852005	-1.03747	0.299516	0.435547
ANGEL1	1088.7	0.0303775	0.0766449	0.396341	0.691853	0.787164
RNF14	2325.07	0.0756372	0.0634397	1.19227	0.233156	0.361591
DNASE1L1	920.341	-0.0495552	0.106103	-0.467048	0.640466	0.746862
DDX11	1307.96	-0.591459	0.104005	-5.68684	1.29411e-08	3.13991e-07
HEBP1	2460.73	0.231076	0.0882321	2.61896	0.00881987	0.0289368
GPRC5A	1041.28	0.0529208	0.194038	0.272734	0.785057	0.85568
MAMLD1	838.385	0.21871	0.134008	1.63206	0.102667	0.195597
CD6	400.497	1.29069	0.211382	6.10594	1.02198e-09	3.39529e-08
TACC3	4424.67	-0.36374	0.115624	-3.1459	0.00165576	0.00754915
UFL1	1832.72	0.0694716	0.0834408	0.832586	0.405078	0.542514
POLA2	1550.02	-0.324341	0.0777531	-4.17142	3.02707e-05	0.000266467
ZC3H3	1637.55	-0.0835906	0.0653121	-1.27986	0.200593	0.324176
CAPN1	7027.51	0.0149788	0.0620931	0.241231	0.809376	0.872795
ACPP	55.8914	0.693368	0.211946	3.27144	0.00107003	0.00525936
MDH1	6591.75	-0.162969	0.0853059	-1.91041	0.0560804	0.123548
SLC30A9	3088.61	-0.0364668	0.0599399	-0.608389	0.542929	0.667034
MTMR11	1325.34	-0.282496	0.14641	-1.92949	0.0536699	0.119519
COX15	1458.52	-0.022646	0.0560531	-0.40401	0.686206	0.782961
CCDC88C	1267.07	-0.0954209	0.180561	-0.52847	0.597173	0.713025
YAF2	876.135	0.0174739	0.0793346	0.220256	0.825672	0.884409
ZMYND11	3503.29	0.00222693	0.0947814	0.0234955	0.981255	0.987596
WAS	1134.09	1.10598	0.177444	6.23281	4.58153e-10	1.706e-08
DPEP1	89.2845	-0.834514	0.279116	-2.98984	0.0027912	0.0115055
BID	1296.35	0.0797876	0.10706	0.745263	0.456113	0.590419
NPC1L1	49.4468	0.65389	0.243771	2.6824	0.00730969	0.0249984
XYLT2	2579.59	-0.178523	0.0737106	-2.42195	0.0154374	0.0450678
STMN4	12.9661	0.320797	0.255033	1.25787	0.208441	0.333712
NUDCD3	5852.21	0.0349191	0.0554414	0.629839	0.5288	0.655567
ISL1	105.277	0.768572	0.41827	1.8375	0.0661362	0.139933
CHDH	199.695	-0.757621	0.22757	-3.32918	0.000871024	0.0044285
IL20RA	144.371	0.933337	0.351274	2.657	0.00788388	0.0265053
GLT8D1	3728.88	-0.0220523	0.0820341	-0.268819	0.788069	0.857536
ATP2C1	4136.72	-0.21553	0.0626191	-3.44192	0.000577596	0.00314766
IGF1	344.701	0.442733	0.229472	1.92935	0.053687	0.119538
SLC38A5	1060.2	-1.16519	0.248045	-4.69747	2.63406e-06	3.30341e-05
RALBP1	3909.95	0.000798982	0.0717901	0.0111294	0.99112	0.994002
RUFY3	1513.01	-0.0301298	0.0850516	-0.354253	0.723149	0.810318
CNTN1	1060.17	-1.71363	0.357257	-4.79663	1.6136e-06	2.18236e-05
SLC11A1	647.591	-0.106781	0.218026	-0.489765	0.6243	0.734426
WWTR1	7186.98	-0.0628355	0.0991805	-0.633547	0.526377	0.653432
AGPS	2543.14	-0.0418424	0.0694538	-0.60245	0.546875	0.670431
CXorf56	1199.42	-0.0247895	0.0614499	-0.403411	0.686646	0.783255
ATP1A2	1420.11	1.02676	0.349355	2.93901	0.0032926	0.0131188
TTC27	910.502	-0.0174808	0.0642639	-0.272016	0.78561	0.856057
ZNF582	158.979	-0.0486323	0.10095	-0.481745	0.629987	0.738567
VSIG2	39.9091	-0.262082	0.158852	-1.64985	0.0989734	0.190187
PHLDB1	5723.58	0.221791	0.104055	2.13147	0.0330501	0.082242
MARCO	2437.75	2.93603	0.350442	8.37807	5.38007e-17	1.0933e-14
CYP24A1	93.3166	-3.41792	0.373595	-9.14873	5.7609e-20	2.06041e-17
PRDM11	821.359	-0.100163	0.145004	-0.690759	0.489717	0.62012
SYT13	58.1247	-2.74464	0.390287	-7.03237	2.03062e-12	1.41752e-10
SNAI2	4612.35	-0.277423	0.137107	-2.02341	0.0430304	0.100857
CD74	125257	0.997717	0.187801	5.31263	1.08053e-07	2.07167e-06
HGF	1547.39	-0.0845948	0.232256	-0.364231	0.715686	0.804991
ZRANB1	972.038	-0.0961931	0.102355	-0.939803	0.347318	0.485961
NCDN	2451.86	-0.0954678	0.0838344	-1.13877	0.254801	0.386336
GPR124	7512.77	0.193091	0.146046	1.32213	0.186126	0.306576
CCT8L1P	1.24775	0.0400316	0.276917	0.144562	0.885057	0.925234
ZFP64	1029.76	-0.27654	0.0725553	-3.81144	0.000138161	0.000951621
MNAT1	739.25	-0.302825	0.0749986	-4.03774	5.39689e-05	0.000435227
SAMD4A	2343.09	0.202345	0.117581	1.7209	0.0852696	0.16959
RUNX3	1273.2	-0.0401181	0.195963	-0.204723	0.837788	0.892536
MRE11A	1193.49	-0.209494	0.0595457	-3.51821	0.000434476	0.00250035
PLEKHB1	162.271	-0.0554063	0.204103	-0.271462	0.786035	0.856321
SERPINB1	2362.89	0.627306	0.103599	6.05513	1.40306e-09	4.46177e-08
CYP3A43	2.69682	0.390469	0.258072	1.51302	0.130275	0.23453
SLC7A9	23.6653	0.139812	0.17091	0.818043	0.413333	0.550819
SPAST	1099.2	-0.272522	0.0774825	-3.51721	0.000436112	0.00250628
NRXN3	723.036	-0.0724987	0.250724	-0.289157	0.772461	0.847306
OSBPL5	2630.54	-0.0362393	0.0787461	-0.460204	0.64537	0.750798
AQR	2197.69	-0.0910314	0.0640595	-1.42104	0.155304	0.267902
CPS1	638.739	-0.263429	0.179217	-1.46989	0.141593	0.249722
FHL1	21793.1	0.184434	0.205241	0.898622	0.368854	0.507473
RTFDC1	5676.94	0.0338998	0.0503063	0.673867	0.500396	0.629925
NLRP2	75.6451	0.0923136	0.247235	0.373384	0.708863	0.799923
SLC45A4	1001.14	0.33785	0.0999098	3.38155	0.000720775	0.0037868
RNF10	8473.18	0.107622	0.0553449	1.94458	0.051826	0.116397
ZNF839	387.057	0.00130403	0.0929869	0.0140238	0.988811	0.992621
ZDHHC6	1433.51	-0.00625091	0.0554832	-0.112663	0.910298	0.942094
GRAMD1B	457.916	-0.275357	0.174143	-1.58121	0.113829	0.211645
RNH1	12019.6	0.0932724	0.085385	1.09237	0.274668	0.408792
NDUFS1	3687.03	0.0357015	0.0646526	0.552205	0.580808	0.699772
RB1CC1	3060.85	-0.0355557	0.0745163	-0.477154	0.633253	0.74134
ERP44	4247.54	0.122478	0.0666336	1.83809	0.0660496	0.139781
ALAS1	2374.71	-0.0427102	0.0673919	-0.633758	0.526239	0.653316
BIRC3	1124.28	1.11664	0.190279	5.86846	4.39868e-09	1.22059e-07
AKAP11	2548.34	-0.144167	0.0806733	-1.78704	0.0739304	0.152352
GLRX2	420.322	-0.228971	0.0905726	-2.52804	0.0114702	0.0357187
SNAPC1	671.7	0.0073038	0.0922787	0.0791494	0.936914	0.958249
DERA	1309.38	0.0576228	0.0679196	0.848397	0.396217	0.533978
STRAP	5708.83	-0.285723	0.0691139	-4.13409	3.56359e-05	0.000303996
ABCC2	116.395	1.53279	0.197938	7.7438	9.64901e-15	1.20488e-12
DEF6	935.639	0.746966	0.154491	4.83502	1.33132e-06	1.84537e-05
PLEKHO1	10039.2	-0.085566	0.117885	-0.725843	0.467935	0.601183
GCLM	920.613	-0.494107	0.103383	-4.77937	1.75846e-06	2.34542e-05
UBR2	2537.4	0.0885572	0.0890013	0.99501	0.319731	0.457142
EHD2	16581.1	0.158758	0.0941671	1.68592	0.0918119	0.179606
DEPDC1	1200.17	-0.738888	0.155561	-4.74982	2.03593e-06	2.65561e-05
CCDC28A	1089.98	0.46073	0.0909362	5.06652	4.05161e-07	6.60525e-06
RRAGD	1485.06	0.109262	0.160162	0.682196	0.495115	0.625016
HSF2	1105.67	-0.102986	0.0848273	-1.21406	0.224723	0.352009
PHF20	2860.96	-0.0111494	0.0555278	-0.200789	0.840864	0.894464
HSD17B6	845.753	0.359974	0.270871	1.32895	0.183865	0.304045
NR1H3	1458.19	0.884786	0.133697	6.61783	3.64516e-11	1.81554e-09
TYMP	5776.19	0.676037	0.180131	3.75303	0.000174708	0.00116459
NCAPH2	3782.94	-0.182298	0.0899542	-2.02656	0.0427071	0.100286
TOMM34	2352.98	-0.585367	0.0964435	-6.06953	1.28284e-09	4.11808e-08
SEC63	5779.63	0.142658	0.0694547	2.05397	0.0399789	0.0954262
KPNA6	4090.54	-0.122911	0.0634649	-1.93668	0.0527848	0.117992
VIM	141357	-0.432172	0.116097	-3.72249	0.000197268	0.001295
RTEL1-TNFRSF6B	180.869	-0.276982	0.12039	-2.30072	0.0214075	0.0585237
FAS	1687.88	-0.0723461	0.136624	-0.529526	0.596441	0.712443
RNASET2	2838.55	0.695881	0.144555	4.81396	1.47969e-06	2.02392e-05
CD44	25124.5	-0.333457	0.163153	-2.04383	0.0409701	0.0972075
KCNG1	1379.63	-0.668989	0.253269	-2.64142	0.008256	0.0274443
AGPAT4	1454.5	-0.581893	0.117356	-4.95836	7.10895e-07	1.07712e-05
SLAMF7	705.553	1.4258	0.254184	5.60933	2.03109e-08	4.66249e-07
BTN3A1	1915.42	0.457559	0.106542	4.29463	1.74983e-05	0.000166478
MIPEP	692.316	-0.271122	0.0874492	-3.10034	0.00193298	0.00855721
PRKCH	1148.59	0.529538	0.122495	4.32294	1.53966e-05	0.000149879
INSRR	299.749	-0.880074	0.272429	-3.23048	0.00123584	0.00591676
IFNGR1	5057.18	0.526172	0.113068	4.6536	3.26193e-06	3.9572e-05
B4GALT7	2110.77	-0.0168325	0.0839069	-0.20061	0.841004	0.894514
SH2D2A	292.012	0.815458	0.184723	4.41449	1.0125e-05	0.000104757
VRK2	594.712	-0.106091	0.0739314	-1.43499	0.15129	0.262526
TNFRSF1B	6014.01	1.09952	0.158567	6.93409	4.08848e-12	2.63207e-10
VEZT	2513.24	-0.223653	0.0967134	-2.31253	0.0207483	0.057077
POU2F2	545.293	0.966397	0.163168	5.92272	3.16651e-09	9.10961e-08
BRD9	2136.24	-0.129281	0.0720594	-1.79409	0.0727994	0.150686
SNX1	6178.21	0.181425	0.0548815	3.30576	0.000947206	0.00475573
TBPL1	914.562	0.034416	0.0919489	0.374295	0.708185	0.799568
ARNTL2	1216.28	-0.772172	0.171054	-4.51419	6.35601e-06	6.98534e-05
BCLAF1	5150.93	-0.0735297	0.0554833	-1.32526	0.185086	0.305471
SLC39A9	3565.19	-0.0564818	0.0696216	-0.811269	0.417211	0.554416
ANK1	816.079	-0.0909603	0.240154	-0.378758	0.704868	0.796848
IBSP	239.736	-1.98759	0.452363	-4.3938	1.11387e-05	0.000113623
TFB1M	357.439	-0.255292	0.0838759	-3.04368	0.002337	0.00997126
RABEP1	3451.13	0.088327	0.0682658	1.29387	0.195711	0.318096
HMGB3	2140.57	-0.877369	0.13396	-6.5495	5.77305e-11	2.68883e-09
NUP160	2787.05	-0.262346	0.0762177	-3.44206	0.000577306	0.00314667
BAK1	1173.27	-0.213141	0.0831441	-2.56352	0.0103617	0.0329576
MUSK	15.832	0.148017	0.264863	0.558843	0.576269	0.695878
IKZF2	231.544	0.621695	0.137884	4.50882	6.51878e-06	7.14526e-05
GRN	30154.9	0.109332	0.10722	1.01969	0.307873	0.444621
FAM13B	1965.6	0.181987	0.118984	1.52951	0.126138	0.228837
ARHGAP31	2115.33	-0.120601	0.108184	-1.11478	0.264943	0.397627
CENPQ	430.658	-0.175161	0.104503	-1.67612	0.0937137	0.18244
SARS	8141.84	-0.0257804	0.0681187	-0.378463	0.705086	0.797064
RANBP3	4508.44	0.0973162	0.0525822	1.85074	0.0642064	0.1369
ARID4A	1085.47	0.026043	0.0820372	0.317453	0.7509	0.831776
TSSC1	942.226	-0.119938	0.0688917	-1.74097	0.081689	0.164194
PNPLA6	4142.45	0.0275951	0.0799152	0.345305	0.729865	0.815591
IFT88	612.814	-0.294638	0.0882966	-3.33691	0.000847145	0.00433294
ALG1	1022.49	-0.0589809	0.0640717	-0.920545	0.357288	0.496195
ZCCHC8	1096.37	-0.0482816	0.0610908	-0.790326	0.429337	0.565772
ABCF2	3207.05	-0.157028	0.0640972	-2.44984	0.0142921	0.0424361
CHPF2	5227.46	-0.221393	0.102158	-2.16716	0.0302224	0.0767819
LRRC7	322.907	-0.6459	0.26759	-2.41377	0.0157886	0.0459047
FUT8	2287.97	-0.250277	0.113315	-2.20869	0.027196	0.070736
UBA6	1920.26	-0.300019	0.067451	-4.44796	8.66899e-06	9.13903e-05
GAB2	3073.27	-0.240251	0.13521	-1.77688	0.0755881	0.154898
ATP6V0A1	3374.58	0.0884786	0.0770329	1.14858	0.250729	0.381813
PIAS1	1981.51	0.0897504	0.0815616	1.1004	0.271158	0.404836
SLC4A7	2082.19	-0.707993	0.138638	-5.10676	3.27738e-07	5.47553e-06
APBA2	554.103	-0.597937	0.265816	-2.24944	0.0244847	0.0651352
MAP2K3	3328.76	0.00116917	0.0963671	0.0121325	0.99032	0.993558
EFCAB1	144.164	-0.493062	0.23665	-2.08351	0.0372052	0.0903163
TMSB10	78690.3	-0.236181	0.154815	-1.52557	0.127116	0.230274
ASTE1	482.855	-0.0237303	0.049998	-0.474625	0.635054	0.742559
RNF19A	3459.62	0.192302	0.110906	1.73391	0.0829333	0.16597
PEX3	790.996	0.0881475	0.0981677	0.897927	0.369224	0.507815
GABARAPL2	3562.65	0.0172272	0.0674862	0.25527	0.798514	0.865292
MYOC	1742.64	-0.456772	0.435244	-1.04946	0.293966	0.42946
SH3YL1	802.102	-0.151648	0.0973017	-1.55853	0.119107	0.219122
FAM136A	1640.03	-0.319361	0.0672728	-4.74725	2.06199e-06	2.68356e-05
VCL	18665.4	-0.0306572	0.134406	-0.228093	0.819574	0.880372
DEPDC1B	243.959	-0.661324	0.126802	-5.21543	1.83395e-07	3.30202e-06
DAPK2	406.272	0.241627	0.154036	1.56864	0.116732	0.215747
NSMAF	2205.28	-0.048405	0.0738852	-0.655138	0.512379	0.640959
ADSS	2345.5	-0.417807	0.0718831	-5.81232	6.16129e-09	1.67128e-07
STAP1	33.3943	2.20855	0.222397	9.93067	3.06193e-23	2.112e-20
TIMP2	73003.8	-0.164724	0.110018	-1.49725	0.134327	0.24008
RFC1	3468.21	-0.260314	0.0650123	-4.00407	6.22618e-05	0.000490943
TBC1D23	2200.26	-0.144042	0.0709075	-2.0314	0.0422144	0.0993768
CUL3	2409.33	-0.169599	0.0626582	-2.70673	0.00679497	0.0236145
MYOM2	260.504	-0.20375	0.210207	-0.969283	0.332404	0.470662
OTC	1.58222	0.137577	0.279514	0.492202	0.622576	0.733087
CYP46A1	183.514	-0.205705	0.127668	-1.61125	0.107125	0.202045
ZZZ3	2043.22	-0.340949	0.0709681	-4.80426	1.55328e-06	2.11103e-05
SLC18A1	3.04603	0.652282	0.30504	2.13835	0.0324884	0.0811159
USP2	478.81	-0.220299	0.196422	-1.12156	0.26205	0.394573
CASR	2.85702	-0.381502	0.328436	-1.16157	0.245409	0.375846
TUBG2	1210.59	-0.0505991	0.0833455	-0.6071	0.543784	0.667779
RPL26L1	1028.86	-0.150994	0.0756663	-1.99552	0.0459861	0.106269
FLT4	1499.58	-0.0371384	0.155712	-0.238506	0.811488	0.874389
NSUN2	3171.53	-0.197642	0.0564211	-3.50297	0.000460096	0.00261301
FBXO42	2081.93	-0.118033	0.0570734	-2.0681	0.0386311	0.0929439
MFAP3	675.919	-0.10356	0.117861	-0.878658	0.379587	0.518244
MRI1	1100.08	-0.253663	0.0787229	-3.22223	0.00127199	0.0060538
METTL1	3690.07	0.0579885	0.229053	0.253166	0.80014	0.866415
HOXC8	342.796	0.642957	0.216744	2.96643	0.00301278	0.0122276
AGA	751.505	0.183666	0.0966237	1.90083	0.0573239	0.125609
BOD1L1	3125.59	-0.066785	0.0931196	-0.717196	0.473253	0.605973
MAT2B	3326.7	0.184044	0.068783	2.67572	0.00745689	0.0253641
TLL1	272.551	0.183316	0.213405	0.859002	0.390339	0.528417
EDC4	1847.05	-0.204407	0.083465	-2.44901	0.0143248	0.0424978
TRIO	9032.48	-0.0665848	0.122152	-0.545097	0.585687	0.703777
VCAN	29978.5	-0.0339023	0.184479	-0.183774	0.854191	0.904059
CLEC16A	1744.37	-0.120869	0.0663333	-1.82215	0.0684319	0.143626
MSR1	2362.78	0.533874	0.173837	3.07113	0.00213252	0.00924973
CDH1	767.591	-1.16441	0.341651	-3.40818	0.000653985	0.00349363
SKIV2L2	2661.42	-0.118155	0.0653327	-1.80852	0.0705257	0.147009
DNAH5	35.37	-0.0988437	0.230508	-0.428809	0.668062	0.768737
ZFYVE16	2070.69	-0.188269	0.0727194	-2.58898	0.00962611	0.0310959
FAM65A	4549.6	0.106521	0.0610312	1.74535	0.0809243	0.163023
C6	59.5386	1.4964	0.312546	4.78777	1.68644e-06	2.26279e-05
RAI14	6343.43	-0.332212	0.115097	-2.88637	0.0038971	0.0150351
SOX30	36.2428	-0.341907	0.198041	-1.72644	0.0842676	0.168083
PNKP	1385.26	-0.250168	0.0791809	-3.15946	0.00158064	0.00726154
BEST2	3.71539	-0.404198	0.226347	-1.78575	0.0741397	0.152638
PHLPP2	525.979	-0.0450113	0.0811948	-0.554361	0.579332	0.698428
SPDL1	1106.77	-0.298884	0.0895604	-3.33724	0.000846155	0.00432865
STAU2	1483.89	-0.128851	0.0768658	-1.67632	0.0936764	0.182382
PQLC2	1242.51	-0.232059	0.0931846	-2.49032	0.0127628	0.0387852
CTNS	1249.59	0.0104436	0.090693	0.115154	0.908323	0.941007
RTN4R	350.711	-1.39811	0.226203	-6.18078	6.37842e-10	2.2507e-08
PHF23	2010.24	-0.162088	0.07878	-2.05747	0.0396408	0.0948458
CDH10	41.7467	-0.876139	0.416671	-2.10271	0.035491	0.0870913
INPP4A	1787.05	0.187106	0.082824	2.25908	0.0238784	0.0638625
RAB27B	401.154	-0.408796	0.249328	-1.63959	0.10109	0.19342
PSMA4	6641.9	0.0904041	0.0693089	1.30436	0.19211	0.313704
MYO16	44.6905	-0.0309289	0.305185	-0.101345	0.919277	0.947435
LSG1	2062.85	-0.215762	0.0610776	-3.53258	0.000411519	0.00239391
PARP3	1416.25	0.083956	0.10658	0.787727	0.430856	0.56705
TNC	46601.4	-0.506667	0.235479	-2.15164	0.0314255	0.0791461
THAP3	1048.36	-0.0872161	0.0837128	-1.04185	0.297482	0.433377
FAM65C	777.752	-0.132989	0.255898	-0.519696	0.603276	0.717973
TDP1	860.291	-0.260311	0.0796428	-3.26849	0.00108125	0.00530281
AIFM2	978.864	0.280088	0.120053	2.33304	0.0196463	0.0546842
SPATA7	491.736	0.0513784	0.0648226	0.792601	0.428011	0.564591
MED17	1243.31	-0.15401	0.0579635	-2.65702	0.00788344	0.0265053
RETSAT	2384.06	0.178942	0.0765695	2.33698	0.01944	0.0542142
CAPG	5667.9	-0.735217	0.192813	-3.81312	0.000137226	0.000946309
AP2S1	5866.5	-0.25801	0.118007	-2.1864	0.0287865	0.0738862
USH2A	12.5061	0.0272277	0.193553	0.140673	0.888129	0.927208
TG	164.688	-0.121065	0.200611	-0.603483	0.546187	0.669815
ADAM28	383.441	0.970918	0.194858	4.98271	6.27001e-07	9.64643e-06
BARX2	25.179	-1.73489	0.366322	-4.73599	2.17992e-06	2.81804e-05
DCUN1D1	1330.47	-0.204305	0.0568109	-3.59623	0.000322861	0.00195185
JADE2	2510.21	0.473472	0.103253	4.58555	4.52797e-06	5.26385e-05
ZIC2	157.714	-3.9931	0.372025	-10.7334	7.09115e-27	1.02715e-23
LCP2	1600.35	1.05835	0.154957	6.82999	8.49233e-12	4.99032e-10
TRIT1	933.864	-0.212916	0.0680417	-3.12919	0.00175288	0.00789135
ADRB1	38.0553	-0.287023	0.249829	-1.14888	0.250607	0.381688
CUL7	3750.52	-0.548797	0.111855	-4.90633	9.27956e-07	1.36047e-05
CTNNA1	17349.9	0.0803253	0.0529893	1.51588	0.12955	0.233545
PHKA2	1627.12	-0.211776	0.0836055	-2.53304	0.0113077	0.0353154
CNTLN	1130.87	-0.340054	0.0908987	-3.74102	0.000183274	0.00121359
EPHA3	1373.03	-0.831424	0.268736	-3.09383	0.00197588	0.00870455
HSPA5	36247.4	-0.167532	0.0809623	-2.06926	0.0385216	0.0927424
DSG2	1461.28	-1.08047	0.279153	-3.87055	0.000108589	0.000782737
GEMIN8	868.417	-0.109493	0.0792777	-1.38113	0.167239	0.283312
OFD1	1547.27	-0.118595	0.0762293	-1.55576	0.119764	0.220025
GPM6B	1274.05	0.218899	0.256472	0.853501	0.393382	0.531418
PREX2	761.594	0.333671	0.184025	1.81319	0.0698032	0.14585
WDR37	811.068	-0.0419539	0.0762202	-0.55043	0.582025	0.700946
YTHDC2	1356.42	-0.0601015	0.0689045	-0.872243	0.383076	0.521264
CTPS2	1356.87	-0.111837	0.0892351	-1.25328	0.210103	0.335677
ATP6V1H	2452.44	-0.0759732	0.0673666	-1.12776	0.259422	0.391512
POLR2B	4868.14	-0.225666	0.0750958	-3.00504	0.00265548	0.0110575
FAM214A	1293	0.0734763	0.0962345	0.763513	0.445157	0.580152
ARAP2	380.1	0.944738	0.165539	5.70705	1.1495e-08	2.83655e-07
TPR	7586.91	-0.181155	0.0882538	-2.05266	0.0401059	0.09566
CP	221.944	1.61315	0.288054	5.60016	2.14155e-08	4.8928e-07
KIAA0556	1090.47	-0.0101863	0.0668322	-0.152416	0.878859	0.921415
DTNBP1	1253.68	0.161436	0.0772402	2.09005	0.0366131	0.0892454
XK	146.529	-0.0158165	0.309322	-0.051133	0.95922	0.973501
ANO2	101.958	-0.291982	0.192826	-1.51423	0.129969	0.234116
C12orf4	1184.33	0.098082	0.0726416	1.35022	0.176946	0.295233
SCML1	1047.7	-0.071151	0.112839	-0.630555	0.528332	0.655157
WWC3	4076.26	-0.086417	0.0829107	-1.04229	0.297277	0.433177
ARHGAP6	1178.79	0.349304	0.149593	2.33504	0.0195416	0.0544555
FAM184B	22.3534	-0.107639	0.126606	-0.850187	0.395221	0.533108
MAP4	26068.4	-0.0301511	0.0690927	-0.436386	0.662557	0.764651
GOPC	2744.31	0.087788	0.0871376	1.00746	0.313711	0.450492
ROS1	163.593	-0.0591794	0.451785	-0.13099	0.895783	0.932566
USP28	1099.79	-0.26164	0.0736122	-3.5543	0.00037899	0.00223827
HDAC9	1170.75	-0.516186	0.171999	-3.0011	0.00269008	0.0111666
TSPAN17	2304.61	0.0568291	0.0791368	0.718112	0.472688	0.605491
NOP16	1015.83	-0.108331	0.0945309	-1.14598	0.251802	0.383064
CC2D2A	1221.48	-0.027814	0.112293	-0.247692	0.804373	0.869298
RRM2B	1697.66	0.122934	0.0830798	1.47971	0.138951	0.246202
ZNF800	831.329	0.0156248	0.0630908	0.247655	0.804401	0.869298
TNFRSF17	32.2235	3.56148	0.322155	11.0552	2.06962e-28	4.28263e-25
SNX29	1853.93	0.141948	0.0813287	1.74536	0.0809222	0.163023
LMO3	1619.15	0.225634	0.355313	0.635029	0.52541	0.652651
MRPS10	2258.43	0.00521533	0.0920947	0.0566301	0.95484	0.970526
GUCA1A	5.98448	-1.45843	0.348729	-4.18213	2.88789e-05	0.000256289
RSF1	2710.26	-0.137618	0.085315	-1.61305	0.106733	0.201516
VPS13D	3185.97	0.25228	0.0711034	3.54807	0.000388062	0.0022836
CELF2	3710.35	0.433024	0.130024	3.33032	0.000867452	0.00441343
FAM120A	7861.6	-0.114379	0.0518431	-2.20625	0.0273663	0.0710459
R3HDM1	1636.69	-0.31393	0.054359	-5.77512	7.68995e-09	2.01791e-07
COL9A2	1113.11	-1.00838	0.22575	-4.46679	7.94028e-06	8.48193e-05
KITLG	2319.52	0.195838	0.159352	1.22897	0.219085	0.345446
ERCC8	385.919	-0.207356	0.0586194	-3.53732	0.000404204	0.00236322
ADAMTS6	539.099	-0.428914	0.176548	-2.42945	0.0151216	0.0443848
H6PD	7017.12	0.0780441	0.0932583	0.83686	0.402671	0.540164
VAMP3	6057.96	0.219544	0.0768313	2.85748	0.00427024	0.0161674
PER3	1734.42	0.131152	0.137463	0.954092	0.340037	0.478453
UTS2	26.2917	0.515931	0.293961	1.7551	0.0792425	0.160584
TNFRSF9	329.951	0.119557	0.256478	0.46615	0.641108	0.747311
EPN3	21.0305	-1.04648	0.226517	-4.61986	3.83992e-06	4.57976e-05
LTBP1	14417	-0.237191	0.16636	-1.42577	0.153934	0.266101
RCN1	10942.1	0.0628595	0.105048	0.59839	0.54958	0.672978
ELN	25337.5	0.900826	0.246406	3.65586	0.000256318	0.0016083
RFC2	2051.88	-0.152431	0.0712326	-2.1399	0.0323627	0.0808928
ARID1B	4228.38	-0.13623	0.0702068	-1.9404	0.0523306	0.117266
CLPTM1L	6398.66	-0.0715107	0.0802641	-0.890943	0.37296	0.51139
NEDD4L	1423.7	-0.839756	0.142023	-5.91283	3.36276e-09	9.60742e-08
FOXP3	175.459	1.07752	0.184711	5.83355	5.42614e-09	1.48297e-07
PPP1R3F	642.397	-0.0168724	0.107644	-0.156744	0.875447	0.918859
HEXB	8022.16	0.0153758	0.0851062	0.180666	0.856629	0.90578
PTCD2	682.772	0.0213047	0.06134	0.347321	0.72835	0.814463
KIAA2022	231.585	-0.370651	0.297584	-1.24554	0.212935	0.33881
JKAMP	1574.28	-0.103891	0.059863	-1.73548	0.0826556	0.165595
DKK3	5791.88	-0.0647233	0.185237	-0.349408	0.726783	0.813276
ARHGEF5	205.624	-0.246771	0.174172	-1.41682	0.156535	0.2694
NFE2L3	650.107	0.359948	0.166868	2.15709	0.0309986	0.0783688
MCUR1	1676.71	-0.223247	0.0644639	-3.46314	0.00053391	0.0029501
LIMA1	7995.17	0.282222	0.124395	2.26875	0.0232834	0.0625251
LETMD1	2221.07	-0.0744707	0.0910152	-0.818222	0.41323	0.550733
SLC4A8	313.176	-0.569338	0.154112	-3.69431	0.000220488	0.00142135
LAMC3	686.093	-0.562723	0.216853	-2.59495	0.00946046	0.03066
PTGER3	1581.57	0.3854	0.265591	1.4511	0.146752	0.256665
TNIP3	45.3466	0.504098	0.279948	1.80068	0.0717527	0.14903
MAPK9	2369.64	0.151262	0.0745776	2.02825	0.042535	0.0999789
COL23A1	412.666	-1.53578	0.251198	-6.1138	9.72859e-10	3.24697e-08
BCAR1	4885.61	-0.418626	0.0823718	-5.08215	3.7318e-07	6.12523e-06
FAM160A2	1732.68	-0.110635	0.0584559	-1.89263	0.058407	0.127394
HERPUD1	4967.04	0.412464	0.0929291	4.43848	9.05961e-06	9.4949e-05
HOMER3	3436.84	-0.148548	0.114504	-1.29731	0.194525	0.316488
RAD51	598.335	-0.136128	0.116091	-1.1726	0.240956	0.370613
POLQ	389.506	-0.655814	0.133042	-4.92937	8.24964e-07	1.22623e-05
PIK3CB	996.802	-0.0886071	0.0874309	-1.01345	0.310844	0.447594
CYBA	5767.29	0.550266	0.179705	3.06205	0.00219824	0.00948415
THOC3	421.011	-0.129323	0.0796286	-1.62408	0.104359	0.19804
HEBP2	2550.69	-0.00618051	0.134208	-0.0460517	0.963269	0.976345
MPHOSPH9	773.915	-0.423361	0.100085	-4.23003	2.33665e-05	0.000213545
PLEKHA5	1507.51	-0.456868	0.129569	-3.52606	0.000421787	0.00243652
PRSS8	21.5724	-1.00649	0.249572	-4.03284	5.51058e-05	0.000442711
SIKE1	1958.15	-0.284107	0.0660678	-4.30024	1.70614e-05	0.00016291
RRP12	1991.39	-0.26396	0.09632	-2.74045	0.00613547	0.0217451
FNIP2	2161.52	-0.161123	0.116311	-1.38527	0.165969	0.281699
MSMO1	1584.94	-0.61369	0.107667	-5.69987	1.19897e-08	2.93611e-07
TTC17	3321.47	-0.101063	0.0689641	-1.46544	0.1428	0.251365
ALX4	231.945	-1.20847	0.338065	-3.57468	0.000350657	0.00209152
FSTL4	116.309	-2.32227	0.326239	-7.11831	1.0926e-12	8.13689e-11
FOXN3	5456.26	-0.0129507	0.114201	-0.113403	0.909711	0.941664
METTL24	101.941	-0.0620369	0.349719	-0.177391	0.859201	0.907485
AKR7A2	2579.59	-0.361502	0.093581	-3.86299	0.000112009	0.00080275
MRTO4	2667.42	-0.332249	0.0990235	-3.35525	0.000792925	0.00410564
NNAT	104.119	-2.26817	0.297614	-7.62119	2.5135e-14	2.74777e-12
USE1	1320.18	-0.0742489	0.0858947	-0.864418	0.387358	0.525216
MCF2L2	59.166	-0.456815	0.187994	-2.42994	0.0151013	0.0443556
NRIP2	242.435	0.315363	0.133317	2.36551	0.0180054	0.0509825
LAMA3	2657.13	-0.00925166	0.229892	-0.0402435	0.967899	0.979154
AP5M1	1453.91	-0.075534	0.0660807	-1.14306	0.253015	0.38453
ANAPC4	1195.27	-0.136934	0.0581371	-2.35536	0.0185046	0.0521072
KCNQ1	750.969	0.809584	0.142717	5.67266	1.40596e-08	3.38013e-07
TRAPPC3	3419.24	0.0131724	0.0703192	0.187323	0.851408	0.901921
THRAP3	7149.98	-0.0229361	0.0429682	-0.533791	0.593486	0.710305
PHPT1	5151.7	-0.0253679	0.121636	-0.208556	0.834795	0.890649
ENTPD2	197.22	0.22216	0.330378	0.672443	0.501302	0.630627
LY75	249.978	0.958696	0.166749	5.74932	8.9605e-09	2.29722e-07
ARID4B	1846.86	-0.101846	0.0752592	-1.35327	0.17597	0.294145
OPN3	212.696	-0.532822	0.145163	-3.6705	0.000242073	0.00153412
SDCCAG8	988.9	-0.00597094	0.0602379	-0.0991226	0.921041	0.94841
PTPRN	206.683	-1.584	0.330767	-4.78886	1.67728e-06	2.2527e-05
HHAT	406.208	-0.647005	0.146829	-4.40652	1.05043e-05	0.000108239
KIF1B	3797.57	-0.312899	0.0840892	-3.72104	0.000198404	0.0013004
FOXC1	1574.07	-0.790583	0.164583	-4.80355	1.55878e-06	2.11512e-05
TBC1D22A	2043.06	0.194829	0.0788832	2.46984	0.0135173	0.0406473
SYNE2	4877.2	0.0262898	0.149066	0.176363	0.860008	0.907881
PLEKHH1	129.57	-0.185707	0.19598	-0.947585	0.343341	0.481955
ATP9A	3561.17	0.0213095	0.153554	0.138775	0.889628	0.928137
CBLN4	67.0726	0.141429	0.326442	0.433243	0.664838	0.766368
CHRDL2	5284.76	-0.785454	0.37906	-2.07211	0.0382549	0.0922104
FAM168A	4316.48	-0.204513	0.0741969	-2.75636	0.00584494	0.0209125
RELT	685.966	-0.0134495	0.105972	-0.126916	0.899007	0.934699
GALC	1793.33	0.3624	0.114632	3.16143	0.00156999	0.00722174
NOP58	2986.47	-0.238123	0.0593167	-4.01444	5.95872e-05	0.000472813
SZRD1	9190.06	-0.194049	0.0710019	-2.73301	0.00627587	0.0221479
KCNH2	3365.68	0.200274	0.335113	0.59763	0.550087	0.673372
CUL1	4018.53	0.0280259	0.0635562	0.440962	0.659241	0.762102
FAM114A2	1222.11	0.138458	0.0540657	2.56092	0.0104396	0.0331432
CYFIP2	4127.39	0.709883	0.248781	2.85345	0.00432475	0.0163072
TAB2	4918.2	0.088746	0.0917977	0.966756	0.333666	0.47187
GINM1	3939.72	0.0712766	0.0742925	0.959405	0.337355	0.475696
EIF2AK2	3464.41	-0.0517911	0.0676405	-0.765682	0.443866	0.579068
USP36	3366.73	0.0475185	0.0614255	0.773596	0.43917	0.57478
KMT2C	3610.17	-0.0341866	0.0965917	-0.353929	0.723392	0.810514
MCOLN3	419.937	-0.0876035	0.249353	-0.351324	0.725346	0.811969
CCDC85A	100.054	0.117796	0.229874	0.512437	0.608346	0.72199
PUM2	5917.68	-0.134693	0.0598649	-2.24995	0.024452	0.06506
MRPL43	2396.27	0.000634428	0.066593	0.00952696	0.992399	0.995109
ITIH4	34.0191	-0.14943	0.175503	-0.85144	0.394525	0.532408
ITIH1	13.6895	0.444969	0.30123	1.47717	0.139629	0.247117
C4orf27	1337.43	-0.148232	0.068432	-2.16612	0.0303017	0.076936
ZFR	4811.62	-0.0636406	0.0664165	-0.958205	0.337959	0.476409
ZNF280C	252.691	-0.390329	0.0949609	-4.11041	3.94953e-05	0.000332513
NPFFR2	47.7024	-0.582212	0.385226	-1.51135	0.130699	0.235088
PHF21B	70.8033	-0.990623	0.346679	-2.85747	0.00427039	0.0161674
TRAF1	1607.49	1.12525	0.158841	7.0841	1.39953e-12	1.01108e-10
RC3H2	2859.23	-0.128539	0.0592434	-2.16967	0.0300319	0.0764241
IL17RB	184.867	-0.590428	0.118795	-4.97013	6.69079e-07	1.02124e-05
TRAF3IP2	1670.35	-0.193201	0.105757	-1.82684	0.0677232	0.142521
GYG2	679.354	-0.04492	0.268361	-0.167386	0.867066	0.912751
DCBLD2	4703.98	-0.245958	0.143	-1.71998	0.0854354	0.169832
SOAT1	2836.89	0.0311515	0.0927593	0.335832	0.736998	0.820807
PKP2	193.769	0.239817	0.320265	0.748806	0.453974	0.588677
MSH4	18.3777	0.0666725	0.203483	0.327657	0.743171	0.825809
F7	56.7853	0.702251	0.360407	1.9485	0.0513557	0.115663
GDI2	11432.4	-0.151044	0.0728656	-2.07291	0.0381804	0.0920742
PRDM1	878.283	0.249843	0.13531	1.84645	0.0648274	0.137828
ATG5	1939.87	0.0302808	0.0572359	0.529053	0.596769	0.712747
TMCC3	964.433	0.130186	0.126462	1.02944	0.303271	0.439597
PITHD1	2839.66	-0.164004	0.0808216	-2.02921	0.0424366	0.099788
MTA3	1610.97	-0.244247	0.080522	-3.0333	0.00241894	0.0102541
USP13	1637.72	-0.370734	0.0943809	-3.92806	8.56347e-05	0.000641375
ATP11B	2425.98	-0.165591	0.0835624	-1.98165	0.047519	0.108979
LAMC2	616.633	0.568197	0.212967	2.668	0.00763039	0.0258239
CDK14	2085.11	-0.0600845	0.104294	-0.576106	0.564543	0.686024
SEC61A1	23493	-0.210483	0.0749512	-2.80826	0.00498098	0.018347
PPP1R12A	6273.37	-0.246485	0.135836	-1.81457	0.0695893	0.145497
RASGRF1	140.021	-1.15434	0.248016	-4.6543	3.25079e-06	3.94534e-05
CAMK2B	224.285	-1.36172	0.264843	-5.1416	2.72403e-07	4.68339e-06
CROCC	2127.57	-0.231688	0.087418	-2.65034	0.00804103	0.0269056
POLR3E	1577.41	-0.147351	0.0542718	-2.71505	0.0066266	0.0231544
ATP2B4	16262.7	-0.138873	0.143928	-0.96488	0.334605	0.472715
ZC3H11A	5728.15	-0.137124	0.0694217	-1.97524	0.048241	0.110277
RIOK2	1249.72	-0.0770906	0.0504481	-1.52812	0.126484	0.229359
YIPF1	1285.3	0.188323	0.0821586	2.29218	0.0218951	0.0596259
NDC1	1497.14	-0.35668	0.079432	-4.49039	7.10937e-06	7.72827e-05
DGKG	619.215	0.351622	0.271815	1.29361	0.1958	0.318206
FLYWCH1	2646.63	-0.0642006	0.066324	-0.967984	0.333052	0.471303
UNKL	680.657	-0.158013	0.092608	-1.70626	0.0879593	0.173819
TBXAS1	1336.06	0.744014	0.175584	4.23738	2.26147e-05	0.000207785
PARP12	1834.36	0.201582	0.107815	1.8697	0.0615256	0.132569
ALDH18A1	4443.95	-0.376943	0.0979616	-3.84786	0.000119152	0.000843764
TARBP1	1088.66	-0.405794	0.110871	-3.66005	0.000252164	0.00158644
GATB	1085.47	-0.0030786	0.0733927	-0.041947	0.966541	0.978224
MXD1	1032.38	-0.259349	0.112548	-2.30433	0.0212039	0.0580603
CDK17	1996.94	-0.132893	0.0990047	-1.34229	0.179503	0.298502
DNAJC25	623.586	0.0728651	0.0689796	1.05633	0.290818	0.425978
SLC2A3	4295	0.0345957	0.173804	0.19905	0.842224	0.89527
PSD	1079.94	-1.51243	0.243106	-6.22128	4.93118e-10	1.81751e-08
CTDP1	1543.53	0.12848	0.0665889	1.92945	0.053675	0.119521
YBX3	14181.6	0.23412	0.101543	2.30563	0.0211311	0.0579136
STYK1	30.6455	-0.202627	0.215804	-0.93894	0.347762	0.486389
WNK1	9076.93	-0.137369	0.0971351	-1.41421	0.157301	0.270425
RPS17P5	1.62932	-0.20581	0.212801	-0.967146	0.333471	0.471707
CCAR1	2443.04	-0.223601	0.0563514	-3.96799	7.24826e-05	0.000556097
OGFR	3932.63	0.228732	0.0799928	2.85941	0.00424429	0.0161023
GNA15	806.339	0.734022	0.188905	3.88567	0.000102049	0.000743363
CREB3L3	4.12477	0.3508	0.312722	1.12176	0.261965	0.394526
PIGV	748.373	0.143468	0.0799231	1.79508	0.0726413	0.150488
PTPRU	1624.14	-0.170962	0.195115	-0.876215	0.380913	0.519479
SNRNP40	2220.11	-0.225004	0.07272	-3.09412	0.00197399	0.00869938
RIMBP2	157.137	-1.21795	0.358648	-3.39594	0.00068394	0.00362292
COL11A1	8091.34	-2.29347	0.38643	-5.93503	2.938e-09	8.55415e-08
QSER1	2279.62	-0.383866	0.0795183	-4.82739	1.38331e-06	1.91104e-05
MPC1	1684.63	0.215329	0.0790896	2.7226	0.00647711	0.0227197
ACAA1	1773.72	0.203713	0.0632411	3.22121	0.00127652	0.00606738
BCAT1	4863.63	-0.240535	0.173551	-1.38596	0.165758	0.281395
HDAC7	8290.31	0.541286	0.0926611	5.84156	5.17131e-09	1.41734e-07
LZTS1	1587.92	-0.528725	0.164139	-3.22121	0.0012765	0.00606738
PRDM6	549.414	0.48235	0.187242	2.57608	0.00999283	0.0320661
SPAG4	259.353	-0.216545	0.175674	-1.23265	0.217705	0.34387
NCKAP1	8131.21	-0.168562	0.0875451	-1.92543	0.054175	0.120375
MRPS35	2209.27	-0.111572	0.0616051	-1.81108	0.070128	0.146359
GUCY1B3	1806.51	0.371143	0.144333	2.57144	0.0101278	0.0323879
SFSWAP	2524.41	-0.0711352	0.0580708	-1.22498	0.220585	0.34733
TNK2	2728.05	-0.38413	0.100053	-3.83928	0.000123395	0.000868217
MON2	2172.2	-0.0254361	0.0856971	-0.296814	0.766609	0.843249
CDH3	2045.94	0.153009	0.307687	0.497287	0.618987	0.730083
ARSF	19.8783	-0.71999	0.309832	-2.32381	0.0201358	0.0557287
GPBP1	4995.58	0.00311682	0.0489493	0.0636744	0.949229	0.966681
DGAT2	443.26	-0.0131548	0.232504	-0.0565786	0.954881	0.970526
ZNF112	275.945	-0.225571	0.0942145	-2.39422	0.0166555	0.0478967
CS	6322.89	-0.0364251	0.0820368	-0.444009	0.657036	0.760418
LTK	160.489	-0.912738	0.258237	-3.5345	0.000408551	0.00238151
MRPS24	621.31	0.0516014	0.0855159	0.603413	0.546234	0.669844
ELMO2	3079.4	0.129627	0.0705606	1.83711	0.0661942	0.140036
WAPAL	2311.39	-0.0435639	0.0551348	-0.790134	0.429449	0.565815
VMP1	8350.19	-0.0074403	0.0901249	-0.0825554	0.934205	0.956458
APPBP2	2483.47	-0.00986092	0.0707913	-0.139296	0.889217	0.927875
POLD1	1847.85	-0.473744	0.0810553	-5.84471	5.0746e-09	1.39396e-07
SEZ6	20.5762	-0.738397	0.268425	-2.75085	0.00594412	0.0211692
EIF4B	14284.9	-0.156344	0.0848436	-1.84273	0.0653684	0.138704
SLC6A16	102.305	-0.0214271	0.182525	-0.117392	0.906549	0.939868
GLTSCR1	961.86	-0.0274871	0.0629414	-0.436709	0.662322	0.764472
SPHK2	905.78	-0.0134936	0.0577527	-0.233644	0.815261	0.877117
RPL18	36974.3	-0.304249	0.106948	-2.84484	0.00444342	0.0166938
CA11	901.422	-0.682823	0.198514	-3.43967	0.000582431	0.00316924
ISOC2	2732.26	-0.284355	0.128692	-2.20958	0.0271345	0.0706246
U2AF2	8101.6	-0.184525	0.0460515	-4.00693	6.1512e-05	0.000485559
EPN1	8702.57	-0.0452677	0.0806337	-0.561399	0.574526	0.694542
MED29	4244.78	0.165468	0.0718097	2.30425	0.0212085	0.0580654
AHRR	260.628	-1.6475	0.221458	-7.43933	1.01194e-13	9.76613e-12
ZNF275	1630.37	-0.170158	0.106161	-1.60282	0.108974	0.204639
MTMR1	1206.04	-0.139382	0.0768371	-1.814	0.0696784	0.145673
GPC1	8910.99	-0.155166	0.153288	-1.01225	0.311417	0.448197
ADCK1	471.16	0.196207	0.075806	2.58828	0.00964566	0.0311521
HAGH	1907.83	0.16698	0.0888811	1.87869	0.0602864	0.130575
RNF4	3836.6	-0.0696531	0.0569859	-1.22229	0.221599	0.348538
CASP8	872.632	0.112055	0.0822003	1.3632	0.17282	0.290203
LIMCH1	2818.74	0.337709	0.185308	1.82242	0.0683908	0.14355
ASUN	1617.99	-0.338538	0.089882	-3.76647	0.000165573	0.00111214
TM7SF3	1865.1	-0.137362	0.0816852	-1.6816	0.0926468	0.180849
DLX3	132.875	0.378047	0.320418	1.17986	0.238057	0.367304
SPA17	287.513	0.0411892	0.112025	0.367678	0.713114	0.803161
TSPAN32	132.638	0.00276088	0.176196	0.0156693	0.987498	0.991743
WISP2	4351.9	0.892711	0.308211	2.89643	0.00377434	0.0146533
DMRT3	156.992	-0.151697	0.296666	-0.511338	0.609115	0.722461
ST3GAL6	499.834	0.0290595	0.140268	0.207172	0.835876	0.891318
ATP2C2	23.3608	-0.371548	0.166357	-2.23345	0.0255196	0.0673993
NGFR	2284.13	0.515954	0.272109	1.89613	0.0579425	0.126564
CDON	1601.35	-0.577452	0.188053	-3.07068	0.00213569	0.00925796
TAF2	1556.19	-0.282536	0.097096	-2.90986	0.00361587	0.0141576
HIPK2	2838.24	-0.102064	0.130455	-0.78237	0.433997	0.570062
TNPO3	3261.35	-0.144042	0.0604237	-2.38386	0.017132	0.0489654
MEF2BNB-MEF2B	59.0404	-0.0493565	0.0993964	-0.496562	0.619498	0.730497
RFXANK	2687.71	-0.253092	0.0899908	-2.81242	0.00491709	0.0181463
TMEM161A	1813.95	-0.156658	0.0762253	-2.05519	0.0398605	0.0952143
LPAR2	384.332	-0.249309	0.127376	-1.95727	0.0503161	0.113773
CTSA	13186	0.25979	0.106044	2.44983	0.0142923	0.0424361
SUGP2	3172.9	-0.265829	0.0805506	-3.30015	0.000966322	0.00483495
SLC12A2	1635.35	-0.246979	0.111927	-2.20661	0.027341	0.0710121
SNX24	665.399	0.184948	0.0813837	2.27254	0.0230538	0.0620696
EYA2	1784.41	0.257898	0.21149	1.21943	0.22268	0.349664
CNN2	9432.03	-0.240228	0.113807	-2.11083	0.0347868	0.0857095
ABCA7	855.732	0.231864	0.1388	1.67049	0.0948233	0.184068
SNCAIP	696.901	-0.846401	0.230213	-3.67661	0.000236358	0.00150755
DDX20	891.498	-0.237514	0.0566613	-4.19181	2.76733e-05	0.000247973
BTBD1	3658.78	-0.133665	0.0626005	-2.13521	0.0327442	0.0816209
FAR2	720.313	-0.0483891	0.119427	-0.405176	0.685348	0.782229
BCAS1	278.393	1.64423	0.2948	5.57744	2.44086e-08	5.51108e-07
POU1F1	3.64381	-0.357541	0.251563	-1.42127	0.155237	0.267819
CHI3L2	829.462	0.469881	0.289024	1.62575	0.104003	0.197546
SBNO2	4192.86	0.0225503	0.0759449	0.29693	0.76652	0.843205
PMS1	855.207	-0.176334	0.0607911	-2.90066	0.00372376	0.0144997
HMG20B	5818.12	-0.0243889	0.0875591	-0.278542	0.780596	0.852411
CALCRL	1337.08	0.229342	0.151099	1.51783	0.129058	0.23289
TAF11	1612.09	-0.230712	0.0550191	-4.1933	2.7492e-05	0.0002465
ANKS1A	2308.11	0.275635	0.0931658	2.95855	0.00309095	0.0124784
AP3D1	9339.92	-0.164342	0.0613956	-2.67678	0.00743342	0.0253081
ZNF76	1516.28	-0.0666908	0.0740383	-0.900762	0.367715	0.506404
SLC9A3R2	3401.81	0.0944746	0.130475	0.724083	0.469015	0.602003
NTHL1	926.924	-0.347379	0.110606	-3.1407	0.00168547	0.00765632
UHRF1BP1	1030.71	-0.0763047	0.082405	-0.925972	0.354461	0.493535
GNAI3	5788.84	-0.156064	0.063239	-2.46784	0.013593	0.0408382
IPO5	9624.34	-0.259402	0.084162	-3.08218	0.00205492	0.00898988
OAT	4541.15	0.0661386	0.0818906	0.807645	0.419295	0.556027
WDR3	1732.02	-0.395262	0.0723016	-5.46686	4.58088e-08	9.63749e-07
PKN2	2326.69	-0.209048	0.0698992	-2.99071	0.00278328	0.0114762
WDR18	2089.24	-0.177861	0.0897773	-1.98114	0.0475755	0.109092
TRAM2	5933.39	-0.0111645	0.109067	-0.102364	0.918468	0.947066
NTN1	3938.46	-0.894924	0.260318	-3.43781	0.000586437	0.00318625
GLP2R	49.8941	0.328329	0.318976	1.02932	0.303329	0.439597
MCM10	396.857	-0.638413	0.135613	-4.70761	2.50639e-06	3.17074e-05
DGKA	1175.48	0.318708	0.0929793	3.42773	0.000608646	0.00329395
ERBB3	151.454	0.49978	0.27303	1.83049	0.0671762	0.141637
ROPN1	7.415	1.06297	0.361729	2.93859	0.00329704	0.0131329
ANKRD44	888.061	0.211205	0.109988	1.92026	0.0548255	0.121466
KARS	5856.98	-0.0473007	0.0629079	-0.751904	0.452109	0.586836
ADAT1	778.554	-0.139774	0.0662736	-2.10904	0.0349413	0.086017
PDIA5	2346.86	-0.37746	0.116828	-3.23091	0.00123396	0.00590872
TBC1D22B	977.853	-0.160102	0.0726618	-2.20338	0.0275679	0.0714668
NDUFB4	4019.17	-0.139891	0.0802182	-1.74388	0.0811806	0.163429
SPEN	4278.04	-0.0631251	0.0751484	-0.840007	0.400905	0.538368
MYLK	71396.6	-0.062991	0.310389	-0.202942	0.83918	0.893349
ZC3H15	2569.5	-0.131955	0.0504403	-2.61606	0.00889504	0.0291438
MAP2K4	1762.49	-0.211751	0.0961196	-2.20299	0.0275954	0.0715189
TMEM206	475.712	-0.252251	0.0929131	-2.71491	0.00662929	0.023161
SNAP91	107.165	-0.313321	0.337521	-0.928299	0.353252	0.492242
SLK	3669.19	0.113472	0.0692325	1.639	0.101214	0.193618
CYB5R4	945.449	0.146526	0.0882632	1.66011	0.0968927	0.187143
COL17A1	72.3902	-0.478584	0.240686	-1.98842	0.0467656	0.107691
GSTO2	122.456	-0.848065	0.184133	-4.60573	4.11028e-06	4.85821e-05
SEC61A2	407.497	-0.322283	0.0796603	-4.04571	5.2164e-05	0.000422947
PRKCQ	118.66	0.156931	0.208954	0.751031	0.452634	0.587254
TLE2	2991.64	0.225059	0.203664	1.10505	0.269137	0.402567
ASB1	1685.65	-0.254189	0.0944534	-2.69116	0.00712042	0.024487
FAM107B	3059.69	-0.326456	0.134218	-2.43228	0.0150042	0.0441246
ME1	1048.35	0.313393	0.133382	2.3496	0.0187938	0.0527625
TBC1D1	7003.06	-0.260308	0.11935	-2.18105	0.0291799	0.0746901
CDK13	2496.33	-0.120788	0.0623025	-1.93873	0.0525337	0.117594
MTHFD2	4374.45	0.171844	0.108353	1.58596	0.112749	0.210021
SLC9A7	819.622	-0.161352	0.173855	-0.928081	0.353366	0.492376
FOXJ2	2630.57	-0.0567858	0.0779348	-0.728633	0.466226	0.599599
YBX1	29925.2	-0.0769753	0.0798993	-0.963403	0.335345	0.473524
PDE4A	1763.06	-0.1269	0.124923	-1.01583	0.309713	0.446431
PPP2R5A	2392.8	0.281256	0.092279	3.04788	0.00230458	0.00986171
CTNNA2	36.4068	-0.353391	0.369992	-0.95513	0.339512	0.477946
ELAVL1	5186.83	-0.205509	0.0384074	-5.35077	8.75796e-08	1.71315e-06
TIE1	2716.16	0.4677	0.144684	3.23257	0.00122682	0.00588135
DIP2B	1917	-0.185546	0.0950863	-1.95134	0.0510165	0.115087
SMARCD1	2731.41	-0.266547	0.0667993	-3.99026	6.59999e-05	0.000514814
KDM4A	2456.17	-0.248607	0.0682531	-3.64243	0.000270075	0.00168115
NFYC	3022.57	-0.00891629	0.0628567	-0.141851	0.887198	0.926674
ZMYND12	63.8386	0.247877	0.134678	1.84051	0.0656929	0.139249
SLC9A3	80.4505	-1.0609	0.226559	-4.68269	2.83139e-06	3.50836e-05
NGEF	395.658	-1.03058	0.275314	-3.74327	0.000181641	0.0012036
ASPM	1765.47	-0.67752	0.147949	-4.57941	4.66279e-06	5.39288e-05
CD84	1040.21	0.197322	0.194647	1.01374	0.310706	0.447457
ELOVL1	4195.36	-0.137658	0.0797277	-1.7266	0.0842392	0.168072
SPI1	2560.51	0.778476	0.182815	4.25827	2.06019e-05	0.000191417
ZNRD1	886.862	-0.23519	0.088662	-2.65266	0.00798595	0.0267631
MPPED2	213.583	-0.661814	0.239909	-2.7586	0.00580489	0.0207897
CLDN18	33.5964	0.432626	0.189361	2.28467	0.0223325	0.0604872
ZBTB11	1219.97	-0.13174	0.0619594	-2.12623	0.0334838	0.0830856
ATXN3	1246.92	-0.0926057	0.0630944	-1.46773	0.142177	0.250586
GOLGA5	2848.67	-0.0479507	0.068292	-0.702142	0.482591	0.613557
FGFR2	1985.56	-1.3913	0.255967	-5.43546	5.46537e-08	1.12772e-06
LRRC40	774.004	-0.322359	0.0748891	-4.30448	1.67375e-05	0.000160505
ISOC1	2559.76	-0.804939	0.189438	-4.24909	2.14639e-05	0.000198598
EML1	2334.74	0.221488	0.112974	1.96052	0.0499351	0.113193
TRMT11	618.208	-0.125642	0.0881318	-1.42561	0.15398	0.266141
THUMPD1	2479.93	-0.195445	0.0686179	-2.84831	0.00439526	0.0165365
MSANTD3	1955.38	-0.497476	0.103389	-4.81171	1.49645e-06	2.04298e-05
KIF26A	928.024	-0.701799	0.212115	-3.30857	0.000937732	0.00471306
ATG2B	1759.86	-0.132528	0.0780167	-1.69872	0.0893724	0.175951
ARFGEF1	2392.17	-0.104927	0.074303	-1.41215	0.157907	0.271326
ACSM2B	2.7245	-0.60345	0.307521	-1.9623	0.0497274	0.112891
ZFAT	627.083	-0.00897721	0.0913236	-0.0983011	0.921693	0.948913
MTFR1	1149.19	-0.268718	0.0772192	-3.47994	0.000501525	0.00280378
STAG3	337.959	-0.155964	0.164303	-0.949243	0.342497	0.48098
FECH	1246.81	-0.120082	0.0645183	-1.8612	0.0627156	0.13444
MYO9A	2133.03	0.0905423	0.0890046	1.01728	0.309022	0.445746
DDX3Y	1364.7	0.0524573	0.451172	0.116269	0.907439	0.940488
PFKP	7074.21	-0.221942	0.166377	-1.33397	0.182213	0.301917
IDI1	1767.42	-0.193429	0.0772301	-2.50459	0.0122595	0.0376385
SP100	3013.27	0.364336	0.0884083	4.12106	3.77134e-05	0.00031959
KLF6	9174.59	-0.0657252	0.0952675	-0.689902	0.490256	0.620585
PPAP2A	5178.01	0.620017	0.131433	4.71736	2.3893e-06	3.04388e-05
NEO1	4486.65	-0.198465	0.14413	-1.37699	0.168516	0.284854
TRAM1	10206.7	-0.0183791	0.073648	-0.249554	0.802933	0.8684
PHKA1	734.404	-0.408252	0.205492	-1.9867	0.0469558	0.107978
TNFRSF1A	9639.83	0.347145	0.0838947	4.13787	3.50548e-05	0.000300084
CACNB1	638.999	-0.205225	0.106411	-1.92861	0.0537793	0.119652
EVI5	1260.79	0.235415	0.0809251	2.90904	0.00362539	0.0141872
STOML1	1502.54	0.240238	0.0778147	3.0873	0.00201981	0.00886039
PKM	63359.8	-0.364295	0.110384	-3.30025	0.000965994	0.00483457
DHX29	2102.21	-0.000313019	0.06203	-0.00504625	0.995974	0.997661
DNTTIP2	3018.71	-0.129867	0.0586125	-2.21569	0.0267127	0.0698248
METTL22	830.01	-0.256197	0.0826047	-3.10149	0.00192553	0.00852682
TP53BP1	2533.4	-0.296901	0.104756	-2.8342	0.00459408	0.0171575
TRO	2264.46	-0.681656	0.162643	-4.19111	2.77595e-05	0.000248515
RRP15	982.048	-0.103344	0.0650335	-1.58909	0.112041	0.208909
RHOA	30876.5	0.0762742	0.0633519	1.20398	0.228599	0.356413
DHX8	3079.13	-0.179605	0.0490716	-3.66006	0.000252158	0.00158644
PMS2P4	92.343	0.00194266	0.0829239	0.0234271	0.98131	0.987616
PRKCZ	260.018	-0.39434	0.236271	-1.66902	0.0951144	0.184435
ZFY	249.44	0.281447	0.473298	0.594651	0.552077	0.67518
IARS2	4373.74	-0.142987	0.0645447	-2.21531	0.0267385	0.0698732
SYT1	395.838	-0.798132	0.280617	-2.8442	0.00445228	0.0167228
NAV3	986.95	0.1217	0.237667	0.512059	0.60861	0.722156
IDH3G	3893.45	-0.034771	0.0870902	-0.399253	0.689707	0.785563
ROGDI	1217	-0.0985227	0.106804	-0.922465	0.356286	0.495326
PDZD4	1113.6	-0.314513	0.245616	-1.28051	0.200367	0.323908
ATP2B3	38.4776	-1.37497	0.26722	-5.14544	2.66897e-07	4.60513e-06
ROCK1	3943.77	0.268329	0.112498	2.3852	0.01707	0.0488221
CBFB	2954.42	-0.354909	0.0912763	-3.88829	0.000100952	0.000737602
PDK3	739.828	-0.0268081	0.162693	-0.164777	0.86912	0.914414
HYAL2	3507.87	0.0239343	0.0935055	0.255967	0.797977	0.864912
HDAC4	1484.65	-0.100616	0.123346	-0.81572	0.41466	0.552004
RASSF1	2902.13	0.014145	0.0848932	0.166621	0.867668	0.913219
FGFR3	500.177	-1.67888	0.246258	-6.81758	9.25868e-12	5.37523e-10
IFI35	2554.65	0.737686	0.127797	5.77234	7.81775e-09	2.0422e-07
HEATR6	1008.42	-0.15742	0.068846	-2.28656	0.0222217	0.0602999
COASY	3276.42	-0.148585	0.0680821	-2.18244	0.0290774	0.0744697
PLEKHH3	2164.46	-0.381221	0.0958377	-3.97777	6.95638e-05	0.000538121
MEF2A	4186.41	-0.0109601	0.114308	-0.0958814	0.923615	0.950182
OTUD5	5157.62	0.109642	0.0626006	1.75145	0.0798684	0.16151
TFE3	5580.17	0.219727	0.0704932	3.11699	0.00182707	0.00816951
TBC1D25	1547.88	0.0652449	0.0763533	0.854512	0.392821	0.530909
ACSL4	3121.67	-0.0228375	0.10902	-0.20948	0.834073	0.890084
INPP5A	1652.34	-0.0118563	0.105101	-0.112809	0.910182	0.942087
GPKOW	1851.99	0.0999983	0.0663362	1.50745	0.131696	0.236486
GRIPAP1	3241.62	0.0768445	0.0585869	1.31163	0.189644	0.3107
FTSJ1	2909.84	-0.202059	0.0908523	-2.22404	0.0261456	0.0686768
PRR11	1232.59	-0.488829	0.131751	-3.71025	0.000207056	0.00134705
REEP1	1290.42	-0.577474	0.266255	-2.16888	0.0300919	0.0765442
ATP11A	2133.09	-0.224765	0.126716	-1.77377	0.0761018	0.155654
POLR1A	2905.7	-0.307107	0.0742	-4.1389	3.48969e-05	0.00029919
LAPTM4A	23438.7	0.115826	0.0709333	1.63289	0.102492	0.195437
TTC7A	1872.83	0.360849	0.0996606	3.62078	0.00029372	0.00180315
IP6K2	2836.05	-0.172837	0.0659231	-2.62179	0.00874693	0.0287626
STON1-GTF2A1L	21.199	-0.276488	0.299465	-0.923273	0.355865	0.494955
SRBD1	839.489	0.181733	0.0745329	2.4383	0.0147565	0.0435156
KIF2A	1289.46	-0.357848	0.0829282	-4.31515	1.59495e-05	0.00015438
RASGRP2	680.33	0.820725	0.187786	4.37053	1.23947e-05	0.000124765
PSME4	3573.29	-0.455717	0.0762607	-5.97578	2.28993e-09	6.88168e-08
IFT80	797.109	-0.245172	0.0684141	-3.58365	0.000338826	0.00203141
SIRT2	4526.15	0.111354	0.0715921	1.55539	0.119853	0.22016
ERLEC1	3637.15	0.0566632	0.0667594	0.848767	0.396011	0.533775
PPP2R5B	1638.87	0.0124435	0.0663007	0.187683	0.851125	0.901711
PYGM	810.653	0.909106	0.254609	3.5706	0.00035617	0.0021196
PITX1	1218.57	-0.898466	0.252332	-3.56066	0.000369928	0.00219427
MAST4	1626.18	-0.150851	0.116882	-1.29063	0.196832	0.319613
GPR116	2401.77	0.469827	0.140776	3.33741	0.000845619	0.00432695
SDK2	659.348	-0.824042	0.311345	-2.64672	0.00812773	0.0271112
NUP133	2208.74	-0.190642	0.0615092	-3.09941	0.00193907	0.00857652
NUCKS1	19635.6	-0.238682	0.0670173	-3.5615	0.00036874	0.00218767
VPS35	5271.18	0.0449704	0.0555553	0.80947	0.418245	0.555321
DNAJA2	3016.1	0.0220339	0.0568383	0.387659	0.698269	0.791766
BCL3	2888.61	0.30981	0.117576	2.63498	0.00841434	0.0278682
KCNAB2	1995.67	0.218896	0.106515	2.05507	0.0398723	0.0952278
ABCC9	1934.77	0.178426	0.201253	0.886578	0.375306	0.513902
GAL	66.9244	-0.0181092	0.318988	-0.056771	0.954728	0.970472
CLEC2D	506.76	0.553057	0.12161	4.5478	5.42104e-06	6.15149e-05
FUNDC1	841.746	0.0368081	0.0678407	0.542567	0.587428	0.705313
MAOB	3628.87	0.50578	0.317748	1.59177	0.111437	0.207984
RORA	1148.82	-0.16769	0.137835	-1.2166	0.223757	0.350922
DRD4	62.8909	-1.01157	0.183293	-5.51885	3.41219e-08	7.42684e-07
TGFBR3	6227.11	0.913817	0.161078	5.67314	1.40208e-08	3.3764e-07
KIAA1107	182.032	-0.0504473	0.108799	-0.463673	0.642882	0.748812
PLA2G10	10.1863	-0.268561	0.237531	-1.13064	0.258208	0.390025
HES2	35.2421	-1.01622	0.254857	-3.98742	6.67947e-05	0.000519893
ATP1B3	5391.16	-0.0197509	0.0798192	-0.247445	0.804563	0.869388
NEDD4	1322.61	-0.182909	0.105692	-1.73058	0.0835258	0.166936
PIGB	314.478	0.0983048	0.0768532	1.27912	0.200853	0.324428
MAPK6	2176.8	-0.390543	0.0906643	-4.30758	1.65054e-05	0.000158594
GNB5	1824.73	-0.289619	0.102747	-2.81877	0.00482076	0.0178453
RAB27A	1953	-0.00245623	0.113597	-0.0216223	0.982749	0.98873
CECR5	1618.03	-0.000908947	0.0971593	-0.00935522	0.992536	0.995146
UFD1L	3655.84	-0.0663385	0.0778343	-0.852305	0.394045	0.531947
LRP6	2040.62	-0.331877	0.117283	-2.8297	0.00465911	0.0173556
GUCY2C	42.3801	0.349775	0.172724	2.02505	0.0428617	0.100575
SCT	20.5341	-0.674196	0.251319	-2.68263	0.00730467	0.0249872
PHRF1	2814.94	-0.183145	0.0583949	-3.13632	0.00171084	0.00774543
IKBKAP	2355.28	-0.106207	0.0597897	-1.77634	0.0756775	0.155015
NUCB2	5865	-0.155798	0.0950965	-1.63831	0.101356	0.19378
PFN2	6741.14	-0.403314	0.107015	-3.76876	0.000164062	0.00110481
PTPN3	633.874	-0.499319	0.198834	-2.51123	0.0120311	0.0370749
SPTB	317.362	-0.782724	0.268181	-2.91864	0.00351558	0.0138323
DAPP1	193.957	0.914281	0.195741	4.67087	2.99922e-06	3.677e-05
FGF10	425.589	0.584248	0.325231	1.79641	0.0724294	0.150177
SLC44A1	5623.22	-0.139628	0.102807	-1.35817	0.174411	0.292181
TMEM260	880.972	-0.139151	0.0634405	-2.1934	0.0282784	0.072846
SMG6	1597.42	0.154771	0.1049	1.47541	0.140102	0.247781
EXOC5	2982.64	-0.189974	0.0731636	-2.59656	0.00941625	0.0305364
CLTCL1	692.898	-0.428286	0.12337	-3.47156	0.000517435	0.00287442
FGF22	7.1356	-0.520245	0.25244	-2.06087	0.0393156	0.0942483
FSTL3	4079.15	0.796612	0.207484	3.8394	0.000123336	0.000868084
DGCR2	6859.21	0.0088872	0.0589001	0.150886	0.880066	0.922113
RNF126	1680.8	-0.0924938	0.0777213	-1.19007	0.234019	0.362549
MNT	1610.61	-0.0603731	0.0610846	-0.988353	0.32298	0.460763
ZXDC	1268.46	-0.0985141	0.067205	-1.46587	0.142682	0.251216
JMJD6	2102.62	-0.105327	0.0751514	-1.40153	0.161056	0.27543
POLB	733.655	-0.0241474	0.0728386	-0.33152	0.740252	0.823323
ST6GALNAC1	16.0394	0.684048	0.205082	3.33549	0.000851498	0.00435444
WIPI1	1574.96	0.0612363	0.123103	0.497441	0.618878	0.730083
FRMPD1	27.8776	0.73175	0.29243	2.50231	0.0123386	0.0378334
GBA2	2759.55	0.0460475	0.0725679	0.634544	0.525726	0.652875
NDST1	7094.5	0.143959	0.0973576	1.47866	0.139231	0.246653
ASNS	1913.01	-0.278042	0.123525	-2.25089	0.0243927	0.0649322
AP3M2	1474.67	-0.00180228	0.0747739	-0.024103	0.98077	0.987245
CNGB1	4.6494	0.000374716	0.276563	0.0013549	0.998919	0.999195
ST6GALNAC2	213.194	-0.0909491	0.190329	-0.477852	0.632756	0.740943
PABPC1	47241.8	-0.221918	0.0822744	-2.69729	0.00699055	0.0241257
TESK2	398.806	-0.0103249	0.107511	-0.0960358	0.923492	0.950164
CFAP20	1417.94	-0.143716	0.0700215	-2.05246	0.0401249	0.0956881
CSNK2A2	3036.36	-0.0178281	0.0625943	-0.28482	0.775782	0.849437
PTPN21	1234.77	0.057349	0.110533	0.518842	0.603871	0.718488
EIF2B3	1649.49	-0.045076	0.0797977	-0.564878	0.572157	0.692598
CAMK2A	392.523	-0.217285	0.250842	-0.866223	0.386368	0.524241
TCOF1	4226.15	-0.227838	0.0631652	-3.60702	0.000309735	0.00188628
CDC42	11697	-0.0990931	0.065055	-1.52322	0.127704	0.23105
OSBPL3	1355.47	-0.0190143	0.145922	-0.130304	0.896326	0.932952
EPHA8	10.8244	-1.17683	0.305401	-3.8534	0.000116491	0.000828348
SLC12A3	11.1953	1.19751	0.251911	4.75372	1.99712e-06	2.61203e-05
RAD18	818.413	-0.340619	0.08576	-3.97177	7.13397e-05	0.000549482
ATP2B1	4872.17	-0.251847	0.147553	-1.70683	0.0878541	0.173682
TRPM5	5.24305	-0.610639	0.273551	-2.23227	0.0255974	0.0675617
NCK2	2960.47	-0.138395	0.0857803	-1.61337	0.106664	0.201437
MAP4K4	13253	-0.487378	0.096707	-5.03975	4.66152e-07	7.48998e-06
MGAT4A	1260.19	0.4625	0.11354	4.07344	4.63229e-05	0.000381243
RPL31	34654.4	-0.239431	0.104964	-2.28107	0.0225441	0.0609464
WDR1	32098.9	-0.0353459	0.115679	-0.305553	0.759945	0.8385
SNX13	1886.06	0.0418145	0.0701546	0.596033	0.551153	0.674307
ARHGAP10	2336.99	0.122863	0.11522	1.06634	0.286269	0.42107
RPS6KA2	3208.23	0.205743	0.145027	1.41865	0.156001	0.268753
ING3	582.27	0.0968712	0.0631208	1.5347	0.124859	0.227023
VASH1	2527.82	0.0291677	0.133703	0.218153	0.82731	0.885737
LMCD1	4038.85	0.405332	0.145897	2.77822	0.00546583	0.0197783
WBSCR22	3620.38	-0.0806663	0.0702347	-1.14853	0.250752	0.381828
SEL1L	5983.4	0.0957785	0.0823963	1.16241	0.245068	0.375403
TRIP13	1007.58	-0.441964	0.132148	-3.34447	0.000824389	0.00423675
ATP6AP1	10027.7	0.0351228	0.0933302	0.376328	0.706673	0.798359
TCF3	6018.88	-0.526755	0.0930132	-5.66323	1.48554e-08	3.53915e-07
TRIB2	3679.9	-0.471367	0.170585	-2.76324	0.00572303	0.0205462
DAZAP1	5492.37	-0.183602	0.0596387	-3.07857	0.00207999	0.00907218
MBD3	7250.31	-0.171393	0.0941757	-1.81993	0.0687704	0.144201
HLTF	1994.51	-0.421526	0.0855618	-4.92657	8.36864e-07	1.24201e-05
FAM50A	7279.13	-0.0476005	0.116008	-0.41032	0.681571	0.779269
FAM3A	3212.82	0.0795052	0.0912913	0.870895	0.383812	0.521946
CPSF1	5429.24	-0.349965	0.0744525	-4.70051	2.59513e-06	3.26874e-05
MYO3B	141.002	0.153025	0.288133	0.53109	0.595356	0.711618
CYBRD1	11908.4	0.525672	0.118836	4.42349	9.71178e-06	0.000101096
PDCD2	1894.17	-0.116052	0.062856	-1.84632	0.0648453	0.137856
SLC6A15	406.532	-0.816705	0.427548	-1.91021	0.0561067	0.123587
RDH11	3127.65	-0.107084	0.0756801	-1.41495	0.157083	0.270151
PRKACA	8435.95	0.0739523	0.0653549	1.13155	0.257823	0.389627
LPHN1	4430.83	-0.648574	0.153819	-4.21647	2.48162e-05	0.000225297
ACTN1	31717.9	-0.452348	0.178427	-2.53519	0.0112385	0.0351409
ZFYVE26	1797.25	0.00667016	0.0745209	0.0895073	0.928679	0.953065
RPS6KA6	243.71	-0.723708	0.23998	-3.0157	0.00256387	0.0107454
EPN2	3321.19	0.179814	0.130103	1.38209	0.166945	0.282978
PTPN18	3718.13	0.341946	0.079749	4.28777	1.80473e-05	0.000171251
LIMS2	4848	0.533985	0.198694	2.68748	0.0071994	0.024697
ASIC4	24.8577	-0.482379	0.180641	-2.67038	0.00757662	0.0256839
SPEG	6182.89	0.0410675	0.262465	0.156468	0.875664	0.918897
LNX1	335.202	-0.406202	0.141407	-2.87258	0.00407141	0.0155955
ALDH3A2	4928.03	0.435201	0.131455	3.31065	0.00093079	0.00468224
TFRC	4684.17	-0.784351	0.152274	-5.1509	2.59235e-07	4.48897e-06
SREBF1	6185	0.460347	0.107475	4.28329	1.84154e-05	0.000174003
TRPC5	3.63801	0.0326852	0.382936	0.0853543	0.93198	0.955124
AFF4	5151.8	-0.215687	0.0830229	-2.59792	0.00937904	0.0304404
UBE2D1	901.564	0.0384977	0.0812978	0.473538	0.635829	0.74316
MPP5	925.816	-0.120669	0.0690705	-1.74704	0.0806308	0.162631
RHOBTB1	1396.08	-0.554215	0.122455	-4.52585	6.01538e-06	6.70266e-05
SMC1A	7540.33	-0.280301	0.0968456	-2.89431	0.00379999	0.0147287
HSD17B10	4517.23	-0.100061	0.0884207	-1.13165	0.257782	0.389605
MARK2	2088.24	-0.0626314	0.044046	-1.42195	0.155039	0.26759
HMMR	997.968	-0.263102	0.141571	-1.85845	0.0631051	0.135139
CHFR	1445.31	-0.0496283	0.0758054	-0.654681	0.512673	0.641174
TRHDE	227.92	-1.84232	0.397433	-4.63555	3.55982e-06	4.28095e-05
P4HA2	7286.76	-0.247021	0.146442	-1.68682	0.0916386	0.179304
FCGR2B	649.813	0.727525	0.220508	3.29932	0.000969208	0.00484604
NFATC3	920.65	0.0322219	0.0742767	0.433809	0.664427	0.765986
TRNT1	750.046	-0.149506	0.0628524	-2.37868	0.0173746	0.049522
ACADVL	10507.5	-0.00671554	0.0919894	-0.0730033	0.941803	0.96179
STK10	3105.94	0.488821	0.107846	4.53257	5.82691e-06	6.52768e-05
FBXW11	2926.07	-0.00276731	0.0611203	-0.0452764	0.963887	0.976733
ACAP1	713.762	1.02688	0.156213	6.57361	4.91104e-11	2.35942e-09
CRMP1	2963.45	-0.772043	0.16239	-4.75426	1.9917e-06	2.60848e-05
EVC	2231.17	-0.304362	0.127619	-2.38493	0.0170824	0.0488527
DERL2	2204.35	0.000986814	0.0779883	0.0126534	0.989904	0.993299
SIDT1	149.118	0.957023	0.158952	6.02081	1.73544e-09	5.40017e-08
NDE1	2187.99	-0.238909	0.102586	-2.32887	0.0198658	0.0551469
MRVI1	5701.01	0.724901	0.267195	2.713	0.00666762	0.0232556
TMEM38A	295.029	-0.351852	0.175671	-2.00291	0.0451872	0.104768
AP1M1	5562.02	-0.16036	0.0571058	-2.80811	0.0049833	0.0183532
PVR	2160.42	-0.412354	0.104942	-3.92936	8.51712e-05	0.000638762
XRCC1	2537.42	-0.197942	0.0605211	-3.27062	0.00107312	0.0052719
SCARB1	2725.08	0.57808	0.129234	4.47312	7.70868e-06	8.27112e-05
CYP2W1	29.2027	0.019472	0.358623	0.0542967	0.956699	0.971828
MCM2	4798.29	-0.675001	0.115485	-5.84491	5.06842e-09	1.39396e-07
MOV10L1	49.1289	0.0926794	0.26151	0.354401	0.723038	0.810305
PANX2	126.694	-0.339165	0.238756	-1.42055	0.155447	0.268089
SELO	1269.44	0.0848607	0.0735182	1.15428	0.248385	0.379061
TP63	227.272	-0.222184	0.260083	-0.854281	0.392949	0.531007
ALPK1	977.665	0.417591	0.0793568	5.2622	1.42345e-07	2.63665e-06
LLGL2	381.718	0.0964111	0.157181	0.613376	0.539628	0.66433
PDE8A	1712.62	0.0813684	0.0821981	0.989906	0.32222	0.459884
CLCN4	702.572	-0.153334	0.192417	-0.796882	0.42552	0.562326
NLE1	981.396	-0.224922	0.0702342	-3.20246	0.00136259	0.00639985
SDHA	6724.41	-0.0396332	0.0998515	-0.396921	0.691426	0.786903
SMARCE1	3930.79	0.0102253	0.0648704	0.157627	0.874751	0.918338
FNDC8	4.96557	0.0187187	0.157083	0.119164	0.905145	0.938782
GSDMB	412.51	-0.129019	0.120517	-1.07054	0.284376	0.418999
KDM5A	2621.67	-0.128721	0.0737318	-1.7458	0.0808454	0.162917
ADAM11	223.217	-0.825	0.198274	-4.1609	3.16997e-05	0.000275943
PPP2R3A	991.179	-0.52947	0.122878	-4.3089	1.64067e-05	0.000157698
FERMT2	8682.74	-0.223135	0.119086	-1.87372	0.0609685	0.131653
DHRS9	124.53	1.58587	0.232446	6.82256	8.94339e-12	5.20261e-10
CD5L	32.2754	2.24673	0.389546	5.76756	8.0429e-09	2.08597e-07
PTGS2	298.799	0.168363	0.227067	0.741466	0.458411	0.592622
IGF2BP2	1596.57	-0.631404	0.273488	-2.30871	0.0209598	0.0575604
MAP3K13	1270.26	-0.181747	0.071824	-2.53045	0.0113916	0.0355311
ST6GAL1	2456.57	0.879451	0.135216	6.50405	7.81847e-11	3.49e-09
TBX21	83.8358	1.56332	0.201634	7.75325	8.95732e-15	1.13813e-12
VDAC1P1	4.79659	-0.28616	0.147304	-1.94265	0.0520589	0.116811
FRY	2174.09	0.181247	0.200945	0.901973	0.367071	0.505781
PICALM	8975.19	-0.0139213	0.0631526	-0.220439	0.825529	0.884321
NSF	1998.8	-0.125629	0.0637471	-1.97074	0.0487538	0.11123
GLI2	1211.86	-0.0159914	0.17209	-0.092925	0.925963	0.951274
CLASP1	3360.39	-0.0596092	0.0717949	-0.830272	0.406385	0.543862
MRPS34	3074.77	-0.254948	0.103338	-2.46713	0.0136203	0.0409018
NOTCH3	13391.3	-0.392054	0.145214	-2.69984	0.00693725	0.0239738
CLNS1A	2999.74	-0.187568	0.0869505	-2.15718	0.0309918	0.0783585
PPP2R2C	372.645	-0.396314	0.318886	-1.24281	0.213939	0.33992
TEAD2	2799.86	-0.244935	0.11737	-2.08686	0.0369006	0.0897883
EED	883.065	-0.150919	0.0616403	-2.44838	0.0143501	0.0425639
CDHR2	21.4351	-0.334101	0.185332	-1.80271	0.0714332	0.148516
SNCB	30.8294	-1.56815	0.284241	-5.51697	3.44897e-08	7.50126e-07
TSG101	2884.13	-0.0800902	0.0600582	-1.33354	0.182354	0.302081
C17orf85	2382.58	-0.225073	0.0643135	-3.49962	0.00046592	0.00264172
ATP2A3	1819.53	0.544156	0.164496	3.30802	0.000939597	0.00472162
CA12	5420.27	-0.607913	0.253412	-2.39891	0.0164439	0.0473962
MGLL	6278.91	0.537411	0.129916	4.1366	3.5249e-05	0.000301317
NTN4	2821.45	1.3082	0.210888	6.20331	5.52891e-10	2.00216e-08
BCS1L	1103.09	-0.113368	0.066354	-1.70854	0.0875364	0.173125
NUAK1	1827.05	-0.380384	0.147234	-2.58354	0.00977926	0.0314889
DPP8	1903.48	0.0763165	0.0643107	1.18669	0.235352	0.364139
SLC24A1	576.287	0.0102923	0.0912736	0.112763	0.910218	0.942087
ZNF532	3742.41	-0.36663	0.100843	-3.63567	0.00027726	0.0017196
SCARF1	910.485	0.326422	0.121562	2.68523	0.00724797	0.0248166
LMAN1	7616.89	-0.450252	0.0792017	-5.68488	1.30904e-08	3.17081e-07
PTPLAD1	4217.61	-0.274974	0.0688862	-3.99171	6.55987e-05	0.000512788
IPCEF1	260.245	0.498506	0.210198	2.3716	0.0177113	0.0503331
ZZEF1	2667.96	0.0328275	0.0689892	0.475835	0.634192	0.741906
ENO1	78716.1	-0.676608	0.128061	-5.28347	1.26762e-07	2.38926e-06
SLC12A1	16.5926	1.19789	0.251069	4.77116	1.83166e-06	2.4274e-05
MYDGF	6696.54	-0.071962	0.115819	-0.621332	0.534381	0.660397
ANO8	997.198	-0.232423	0.104479	-2.2246	0.0261083	0.0686084
TUBE1	747.541	-0.0315924	0.116698	-0.270719	0.786607	0.85666
ARHGEF10L	3221.74	0.517188	0.113925	4.53974	5.63242e-06	6.35154e-05
TXK	32.9127	0.91297	0.148155	6.16226	7.1712e-10	2.47911e-08
WSCD2	398.256	-0.948334	0.322048	-2.9447	0.0032327	0.0129103
KCNQ2	76.9377	-1.72643	0.464091	-3.72003	0.000199201	0.00130503
TACR2	324.977	-0.0877071	0.267888	-0.327402	0.743364	0.82596
ACTR6	1019.11	0.0506203	0.0660239	0.766696	0.443262	0.578541
TIPIN	380.633	-0.318984	0.077399	-4.12129	3.76749e-05	0.000319415
SRI	4177.13	0.151055	0.0706633	2.13767	0.0325436	0.0812189
EIF4G3	4639.39	-0.146683	0.0743198	-1.97368	0.0484184	0.110604
NUP37	953.766	-0.238348	0.0855516	-2.78601	0.00533611	0.0193992
SEMA3A	905.802	-0.967447	0.263736	-3.66824	0.000244222	0.0015458
GTSE1	1077.2	-0.557449	0.134415	-4.14723	3.36519e-05	0.000289717
SEMA3C	8133.39	0.759156	0.188447	4.02849	5.61356e-05	0.000449593
TTC38	1326.43	0.179246	0.0679395	2.63831	0.00833203	0.027662
ACAT1	2654.66	0.304192	0.0895241	3.39788	0.0006791	0.00360057
GRAMD4	1561.17	0.0105156	0.0924665	0.113723	0.909457	0.941468
CELSR1	515.702	-0.655311	0.195297	-3.35545	0.000792348	0.00410338
WNT8B	1.68995	-0.464656	0.274958	-1.68991	0.0910442	0.178478
ZNF638	4353.47	-0.0338968	0.0518803	-0.653365	0.513521	0.641818
SLC25A40	1035.36	-0.072992	0.0923511	-0.790375	0.429309	0.565772
TIMM21	1083.75	-0.127862	0.0627624	-2.03724	0.0416259	0.0983768
ADD2	267.876	-0.194984	0.263447	-0.740124	0.459225	0.593308
RASAL2	1826.17	-0.281151	0.110764	-2.53828	0.0111398	0.0349
VPS9D1	1030.82	-0.0461856	0.0829327	-0.556904	0.577593	0.696941
ZNF37A	1226.48	-0.160239	0.0758931	-2.11138	0.0347395	0.0856368
MARK3	3658.2	0.00917704	0.0621122	0.147749	0.882541	0.92357
SLC25A3	16595.1	-0.0397558	0.0666134	-0.596813	0.550632	0.673897
FNDC3B	5333.79	-0.195657	0.0843539	-2.31948	0.0203692	0.056221
FOSL2	10425.9	-0.41532	0.116711	-3.55852	0.000372949	0.00220812
CACNG4	921.8	-0.604711	0.303122	-1.99494	0.0460489	0.106374
FRYL	2077.11	-0.00832129	0.0730279	-0.113947	0.90928	0.941391
TMEM131	4018.01	-0.141556	0.0699967	-2.02233	0.0431424	0.101029
FSCN1	15079.7	-0.395132	0.161492	-2.44676	0.0144147	0.0427207
ACTB	371451	-0.0120263	0.0787464	-0.152721	0.878618	0.921229
MOCOS	484.081	-0.191301	0.155993	-1.22635	0.220068	0.34669
PLD1	1125.53	0.120455	0.112356	1.07208	0.283682	0.418339
ATP12A	3.205	-0.553129	0.364614	-1.51702	0.12926	0.233139
WDR62	1297.74	-0.480327	0.152968	-3.14006	0.00168915	0.00766882
DLG1	2699	-0.39076	0.0835486	-4.67704	2.91051e-06	3.58951e-05
RAB7A	12355.2	0.151119	0.0585822	2.5796	0.00989141	0.031804
BCAP29	3328	0.0397439	0.064861	0.612755	0.540039	0.664723
SEC31B	308.347	-0.0819332	0.128002	-0.640091	0.522113	0.64967
SART3	3071.86	-0.0878342	0.0578079	-1.51942	0.128658	0.232341
ARHGAP15	558.243	1.08794	0.169731	6.40979	1.45724e-10	6.17196e-09
TUBA3D	16.453	-1.14772	0.185723	-6.17974	6.42076e-10	2.26071e-08
PAX2	16.6016	-3.02752	0.469565	-6.44749	1.13716e-10	4.93906e-09
EXOSC7	1456.47	-0.153955	0.0801781	-1.92016	0.0548375	0.121484
KIFAP3	2870.93	-0.049695	0.0931011	-0.533774	0.593498	0.710305
MKRN2	1851.28	-0.21531	0.0608731	-3.53703	0.000404647	0.00236486
MCM6	4142.41	-0.345168	0.0852737	-4.04777	5.1708e-05	0.000420073
REXO2	2535.08	-0.0576668	0.0836932	-0.689026	0.490807	0.621066
RBM7	1036.47	-0.0418983	0.0657764	-0.636981	0.524137	0.651468
RBMS2	2469.92	0.072392	0.101943	0.710121	0.477629	0.609771
BAZ2A	4111.97	-0.064024	0.0868963	-0.736787	0.461252	0.595157
PTPN23	3437.42	-0.173273	0.0535089	-3.2382	0.00120285	0.00578078
MLH1	2011.66	-0.0550985	0.0528469	-1.04261	0.29713	0.433035
UNG	1696.63	-0.398775	0.0806376	-4.94528	7.60336e-07	1.14129e-05
FMO4	443.764	0.727414	0.151732	4.79406	1.6344e-06	2.20329e-05
KLHL20	1629.7	-0.374288	0.110102	-3.39945	0.000675205	0.00358386
RGS11	235.633	-0.258617	0.277014	-0.933591	0.350515	0.489363
SLC46A1	437.483	0.33501	0.108843	3.07791	0.00208455	0.00908797
PLXNA2	2785.29	0.0957319	0.127106	0.753163	0.451352	0.586037
SPAG5	1880.48	-0.587965	0.119858	-4.90552	9.31817e-07	1.36544e-05
ANKRD13A	3096.6	-0.214834	0.0963526	-2.22967	0.0257697	0.0678988
TPD52	733.853	-0.0378597	0.18288	-0.20702	0.835995	0.891379
ACACB	1486.02	0.338135	0.130819	2.58476	0.00974462	0.0314087
TRAF4	1556.68	-0.408479	0.107921	-3.78498	0.000153722	0.0010444
PAG1	1089.91	0.46251	0.142513	3.24539	0.00117288	0.00566872
GPATCH1	713.302	-0.0998612	0.0759636	-1.31459	0.188647	0.309397
ICAM3	75.9093	1.73052	0.190388	9.08946	9.95304e-20	3.39223e-17
NT5C2	851.053	-0.00498127	0.115517	-0.0431215	0.965605	0.977823
MCAM	19317.1	0.246871	0.16871	1.46329	0.143388	0.252106
GPC4	3889.15	-0.503523	0.189531	-2.65668	0.00789153	0.0265218
MBNL3	798.173	0.5207	0.136925	3.80283	0.000143054	0.000981128
CAMSAP3	31.9669	-1.09172	0.27797	-3.92747	8.58441e-05	0.000642777
RAP1GAP	261.961	-1.02504	0.258591	-3.96395	7.37189e-05	0.000563939
XAB2	4774.51	-0.0646226	0.0796167	-0.811671	0.41698	0.554277
ARHGEF1	6030.19	0.167574	0.0750996	2.23136	0.0256573	0.0676747
STXBP2	939.437	0.568274	0.162923	3.488	0.000486647	0.00273698
MAP2K7	2787.82	-0.0379795	0.0611989	-0.620592	0.534868	0.660816
NMRK2	15.5352	0.202315	0.388692	0.520502	0.602714	0.717511
DGKD	2113.6	-0.407657	0.122525	-3.32714	0.000877426	0.00445635
CTTNBP2	411.848	-0.061619	0.218834	-0.281579	0.778267	0.850935
ACTL6B	2.45221	-0.561881	0.218739	-2.56873	0.0102071	0.0325769
RARB	766.746	-0.300318	0.181757	-1.65231	0.0984722	0.189547
TOP2B	8014.42	-0.225137	0.0651328	-3.45658	0.000547076	0.00301247
TM9SF3	8829.1	-0.0192255	0.0665759	-0.288775	0.772754	0.847487
NFKB2	3280.95	0.251864	0.100089	2.5164	0.0118561	0.0366251
UBE2T	1068.81	-0.466075	0.123746	-3.76638	0.000165634	0.00111229
PPP1R12B	29092	-0.244929	0.295897	-0.827752	0.407811	0.545267
DNAJC10	4892.32	-0.034949	0.0695139	-0.502763	0.615131	0.727097
GTF3C1	7276	-0.13657	0.0636858	-2.14444	0.0319977	0.0802088
IL4R	4533.35	0.0905728	0.117255	0.772443	0.439852	0.575491
USP33	2837.9	-0.0931165	0.057552	-1.61795	0.105673	0.199969
PAK3	445.188	-0.0771102	0.260761	-0.295712	0.76745	0.84388
CAPN6	6668.08	-0.26589	0.386611	-0.687746	0.491613	0.621678
DCX	727.322	-2.38903	0.437754	-5.45746	4.82981e-08	1.00879e-06
SNRPA	3330.4	-0.18947	0.0708517	-2.67418	0.0074912	0.0254514
SPAG6	23.6863	0.31574	0.310205	1.01784	0.308754	0.4455
EXOSC5	1175.21	-0.2179	0.107262	-2.03147	0.0422071	0.0993768
DYNC1I2	3782.57	-0.0683901	0.0641687	-1.06579	0.28652	0.421281
APBB1IP	1557.41	1.28855	0.206766	6.23191	4.60783e-10	1.71359e-08
LRCH4	632.647	0.148498	0.0833983	1.78058	0.0749809	0.153936
FAM76B	636.582	-0.220305	0.0707716	-3.11291	0.00185255	0.00826304
SIRT6	1347.52	0.00520584	0.0755734	0.0688845	0.945082	0.963875
POLD3	1835.97	-0.289003	0.0936056	-3.08745	0.00201881	0.00885732
ACTN2	285.587	-0.095158	0.279419	-0.340556	0.733438	0.818289
CAPZB	18108.4	-0.162465	0.0925385	-1.75565	0.0791483	0.160457
GPR137B	1213.98	-0.021669	0.135366	-0.160077	0.872821	0.916975
NAALAD2	173.666	-0.426173	0.213349	-1.99754	0.0457665	0.105848
JADE1	2339.37	0.152865	0.0926139	1.65056	0.0988286	0.189986
SLC25A43	1004.11	-0.0323825	0.111858	-0.289497	0.772201	0.847149
UBE2A	4057.02	-0.00354519	0.0561796	-0.0631046	0.949683	0.967041
FGFR1	20047.2	-0.224553	0.116671	-1.92466	0.0542717	0.120516
FKBP6	2.45963	-0.423407	0.241756	-1.75138	0.0798796	0.161521
SMC1B	52.0961	-0.458997	0.208585	-2.20053	0.0277695	0.0718291
FBLN1	50811	0.626683	0.178487	3.51109	0.00044627	0.00255452
ITGA8	5825.66	0.128595	0.313904	0.409664	0.682052	0.779635
CST7	558.068	1.02664	0.23809	4.31196	1.6181e-05	0.000155995
MAP2	382.16	0.126363	0.178121	0.709418	0.478065	0.610112
PIAS2	1274.93	-0.194322	0.0665604	-2.91948	0.0035061	0.0138043
AMPH	1291.46	-0.610942	0.202387	-3.01869	0.00253873	0.010659
ARAF	4351.13	0.065414	0.0693289	0.943531	0.345409	0.484154
MCCC1	884.949	-0.0623323	0.0695649	-0.896031	0.370236	0.508834
LAMP3	200.232	1.05195	0.200324	5.25125	1.51072e-07	2.78585e-06
FAP	3015.87	-0.443323	0.218817	-2.026	0.0427651	0.100398
NEBL	512.266	-0.421716	0.270484	-1.55911	0.118969	0.218967
ACER3	1548.4	0.280601	0.0876973	3.19965	0.00137596	0.00645038
UBE2K	4185.46	-0.160947	0.054807	-2.93662	0.0033181	0.0132022
PIK3C3	1762.04	0.020866	0.0623569	0.334623	0.73791	0.821455
N4BP2	827.411	-0.517132	0.112326	-4.60384	4.14766e-06	4.8964e-05
C12orf5	495.126	0.0486354	0.112301	0.433079	0.664957	0.766444
TULP3	2187.55	-0.187132	0.0768377	-2.43542	0.0148745	0.0438233
SYNJ2	1845.02	-0.475268	0.123986	-3.83323	0.000126474	0.00088437
ADCY2	549.787	0.362815	0.30584	1.18629	0.235508	0.364309
PPP2R5C	5718.8	0.036284	0.0623501	0.58194	0.560607	0.682444
PMS2P1	371.986	-0.233761	0.0717608	-3.25751	0.00112395	0.00547703
RBFOX1	69.6865	-0.24078	0.455338	-0.528794	0.596948	0.712815
GNB1	22439	-0.0546336	0.0704299	-0.775716	0.437917	0.573606
HOXA9	430.554	-0.0987606	0.175116	-0.563973	0.572772	0.693117
EDN1	235.13	0.467299	0.169859	2.7511	0.00593964	0.0211637
MLLT10	1301.89	-0.264911	0.0915674	-2.89307	0.00381497	0.0147734
ZCWPW1	389.084	0.207666	0.101362	2.04876	0.0404858	0.0963914
ADCYAP1R1	249.63	-0.341909	0.21762	-1.57113	0.116153	0.214985
FGF20	2.46324	0.337117	0.349089	0.965705	0.334192	0.472293
P2RY10	55.7834	1.66026	0.236823	7.01057	2.37355e-12	1.63329e-10
ITM2A	4490.24	1.33301	0.256445	5.19803	2.01417e-07	3.59522e-06
NRD1	7697.6	-0.147461	0.064294	-2.29355	0.0218166	0.0594513
VDAC3	4916.01	0.00656579	0.0720402	0.0911406	0.927381	0.952331
PCM1	6103.51	0.0466689	0.0729599	0.639652	0.522399	0.649887
TNRC6C	1566.8	-0.00943959	0.105542	-0.0894391	0.928733	0.953065
CBFA2T2	1833.04	-0.237581	0.0728466	-3.26139	0.00110869	0.00541905
BRINP1	187.96	-0.0539565	0.346226	-0.155842	0.876158	0.919249
ITCH	2845.21	-0.0632081	0.0570477	-1.10799	0.267868	0.400999
PKD2L2	9.92741	-0.28798	0.152847	-1.88411	0.0595507	0.129324
TP53INP2	4080.65	0.335397	0.130007	2.57984	0.00988453	0.0317894
SDF4	10350.1	0.026195	0.0861248	0.304152	0.761012	0.839196
MYH7B	137.932	-0.0533422	0.163136	-0.326979	0.743683	0.826125
TP73	604.25	-0.570567	0.262665	-2.17222	0.0298387	0.0760271
TOLLIP	3041.77	0.047961	0.0700375	0.684791	0.493476	0.623327
UBE2D4	1196.73	0.170153	0.0782777	2.17371	0.0297267	0.0758017
CLUL1	39.8867	-2.09189	0.299537	-6.98375	2.87411e-12	1.94086e-10
RUNX1T1	1279.83	0.140145	0.131223	1.06799	0.285525	0.420307
CDH17	29.6366	-1.54155	0.23155	-6.65753	2.78466e-11	1.43544e-09
THOC1	1206.4	-0.179516	0.0640775	-2.80155	0.00508572	0.0186569
FKBP7	1712.16	-0.21613	0.117246	-1.8434	0.0652707	0.138568
OSBPL6	829.805	-0.705391	0.1675	-4.2113	2.53908e-05	0.000230082
SLC1A3	1440.23	-0.0116801	0.203429	-0.0574161	0.954214	0.970224
XRCC5	12895	-0.162831	0.0488517	-3.33316	0.00085865	0.00438199
LXN	1129.44	0.716703	0.197903	3.62148	0.000292918	0.00179899
SP140	219.019	1.46837	0.200161	7.33598	2.20112e-13	1.9742e-11
MKNK1	1785.34	0.448538	0.0764006	5.87086	4.33529e-09	1.20763e-07
TNS1	26200.7	0.661023	0.179364	3.68536	0.00022838	0.00146408
REXO1	2021.76	-0.122221	0.0729894	-1.6745	0.0940324	0.182937
SAR1A	7150.77	0.115782	0.0768979	1.50566	0.132154	0.237132
CDC14A	282.519	0.320792	0.0926638	3.4619	0.000536386	0.00296039
RAPGEF3	814.29	0.724764	0.137153	5.28433	1.26164e-07	2.3811e-06
CEACAM1	188.956	0.668056	0.203655	3.28033	0.00103686	0.00512241
SENP1	1266.76	-0.312731	0.0761328	-4.10771	3.99605e-05	0.00033565
DUSP13	7.68485	-1.07413	0.454643	-2.36258	0.0181482	0.0512729
CIC	7203.63	-0.235149	0.0880716	-2.66997	0.00758576	0.0257119
LIPE	584.445	1.1334	0.169257	6.69635	2.13691e-11	1.14008e-09
FDFT1	3855.46	-0.0516049	0.0845151	-0.6106	0.541464	0.665714
PAFAH1B3	1388.8	-0.836123	0.131358	-6.36522	1.95009e-10	7.99069e-09
OPHN1	620.673	-0.149713	0.130079	-1.15094	0.249758	0.380715
KIF22	3342.18	-0.301389	0.0948199	-3.17854	0.00148017	0.00686087
LRRC16A	724.07	0.587543	0.141597	4.1494	3.33341e-05	0.000287664
PGM1	5648.99	-0.162131	0.09378	-1.72885	0.0838366	0.16743
DDX1	4879.26	-0.129652	0.0563613	-2.30037	0.0214271	0.0585661
DNM2	8128.73	0.0701401	0.0673503	1.04142	0.29768	0.43353
EPB41L2	8325.27	0.647692	0.120615	5.36992	7.87729e-08	1.55984e-06
RIMS1	81.8221	0.0504065	0.338248	0.149022	0.881536	0.923153
MOXD1	2959.61	0.427058	0.281799	1.51547	0.129653	0.233687
STX7	3265.5	0.36882	0.085939	4.29165	1.77348e-05	0.000168507
RABL2B	595.802	0.0327385	0.0809048	0.404655	0.685731	0.782492
KEAP1	5796.15	0.0102953	0.0602075	0.170996	0.864227	0.910703
DDX43	115.359	0.219585	0.316663	0.693434	0.488037	0.618533
PTPRH	515.421	1.29532	0.250662	5.16762	2.37099e-07	4.1453e-06
DCT	26.6714	0.524997	0.217496	2.41382	0.0157862	0.0459024
SLC35C2	3772.43	0.0308833	0.074266	0.415847	0.677522	0.776201
CRYBG3	1001.8	0.131218	0.162587	0.807061	0.419631	0.556397
EPHA6	51.3315	0.377702	0.320472	1.17858	0.238565	0.367814
SCTR	12.237	1.02207	0.212753	4.804	1.55524e-06	2.1123e-05
RFX3	365.238	-0.452904	0.100581	-4.50288	6.70372e-06	7.32027e-05
RIF1	2949	-0.21423	0.0773302	-2.77032	0.00560011	0.020181
RAB21	3651.98	0.244623	0.0921364	2.655	0.00793077	0.0266227
SLC4A4	393.996	0.687929	0.216652	3.17527	0.00149699	0.00692667
SMARCA2	6492.09	0.0413189	0.0886032	0.466336	0.640975	0.747274
RDH8	2.56471	0.0741097	0.35725	0.207445	0.835663	0.891156
SESN1	2146.03	0.744123	0.136658	5.44515	5.1761e-08	1.07569e-06
MID2	347.319	0.329556	0.129731	2.5403	0.0110758	0.034737
COL5A3	8293.34	0.285385	0.212515	1.34289	0.179306	0.298226
SRCAP	6116.02	-0.0442385	0.0617816	-0.716047	0.473963	0.606694
KIAA0020	1467.17	-0.396529	0.0830347	-4.77545	1.79302e-06	2.38274e-05
CPB2	3.02966	-0.24629	0.263871	-0.933373	0.350628	0.489456
CHRNA3	70.9639	0.348708	0.289658	1.20386	0.228643	0.356424
KCNN2	180.331	-1.02974	0.241915	-4.25664	2.07522e-05	0.000192628
CNOT4	1107.25	-0.0543908	0.0581297	-0.935679	0.349438	0.488243
PSEN1	3258.83	0.0764754	0.0584378	1.30866	0.190649	0.311845
CPOX	1009.58	-0.322827	0.0648083	-4.98126	6.31723e-07	9.70361e-06
CLDND1	3334.01	-0.0425032	0.0678231	-0.626677	0.530871	0.657293
MOK	800.177	-0.5756	0.169888	-3.38811	0.000703752	0.00371225
HSP90AA1	43226.2	-0.289868	0.0773297	-3.74846	0.000177921	0.00118328
RBL1	1001.96	-0.166278	0.0856994	-1.94024	0.0523502	0.117292
DLGAP4	9583.77	0.215792	0.0823811	2.61943	0.00880766	0.0289098
IGSF9B	363.755	-0.091513	0.285551	-0.320478	0.748606	0.82992
CROCCP3	191.951	-0.414189	0.111364	-3.71924	0.000199823	0.00130851
NDC80	1407.6	-0.397463	0.125434	-3.16871	0.00153117	0.00706112
AP4E1	957.584	0.0500446	0.0799187	0.626194	0.531188	0.657544
RSBN1	981.319	-0.0864298	0.0686741	-1.25855	0.208193	0.33339
MAGI3	815.271	-0.462733	0.120984	-3.82474	0.000130909	0.000909237
CXCL2	178.897	1.002	0.230335	4.35019	1.36022e-05	0.000134859
AFP	54.6964	-0.477183	0.286122	-1.66776	0.0953633	0.184844
COL4A4	144.12	0.732137	0.247542	2.95763	0.00310013	0.0125043
TCF7	1236.04	0.172967	0.184061	0.939724	0.347359	0.485964
OSTM1	2732.22	0.0437454	0.101454	0.431184	0.666335	0.767438
CDH7	17.593	-1.17032	0.463906	-2.52276	0.0116439	0.0361353
IMPG2	39.857	0.228152	0.151833	1.50265	0.132929	0.238124
PCNP	6313.2	0.0647873	0.0585066	1.10735	0.268143	0.401348
EXD2	1222.51	-0.144329	0.0811607	-1.77831	0.0753536	0.154515
ARG2	264.202	-0.983548	0.197036	-4.99171	5.98463e-07	9.30122e-06
MEF2C	3162.26	0.160302	0.112507	1.42481	0.154211	0.266477
PTPRC	2060.27	1.16856	0.188364	6.20372	5.51432e-10	1.99937e-08
CACNA1S	18.1199	0.578995	0.371459	1.5587	0.119066	0.219062
PKP1	489.166	-0.998099	0.300987	-3.31609	0.000912879	0.00460653
UBA5	1374.24	-0.16035	0.0560783	-2.85939	0.00424457	0.0161023
STK17B	2066.1	-0.0599176	0.130815	-0.458033	0.646929	0.752128
CDC14B	1134.77	0.263028	0.116472	2.2583	0.0239271	0.0639758
ZNF510	729.849	-0.032002	0.0764988	-0.418333	0.675704	0.774744
LRP2	12.2581	-1.01428	0.299918	-3.38184	0.000720015	0.00378421
ZNF506	662.924	-0.0431679	0.0810919	-0.532333	0.594496	0.711058
JMJD4	775.828	-0.103003	0.078311	-1.31531	0.188405	0.309241
DUSP12	942.098	-0.0918608	0.0738507	-1.24387	0.213546	0.339504
AACS	1390.88	0.096832	0.0765988	1.26415	0.206178	0.330967
KIAA0141	2561.32	0.0969865	0.0556297	1.74343	0.0812587	0.163534
CADPS2	1568.09	0.177325	0.152012	1.16652	0.243406	0.373429
PCDHB4	320.168	0.778994	0.214991	3.62338	0.000290775	0.00178772
PCDHA6	45.7629	-1.10427	0.358308	-3.08191	0.00205675	0.0089952
PCDHGA2	145.907	-0.328449	0.188887	-1.73886	0.082059	0.164664
HSPB11	1370.3	-0.319014	0.0917552	-3.47679	0.000507455	0.00283147
PHLPP1	1276.44	0.0417885	0.116783	0.357832	0.720469	0.808585
ATP8B1	1158.49	-0.305897	0.153068	-1.99844	0.0456685	0.105674
IL12RB2	71.9422	1.62175	0.209327	7.74744	9.37618e-15	1.18615e-12
SMARCD3	2080.69	-0.068688	0.140511	-0.488843	0.624953	0.734955
WDR70	1794.37	0.0913973	0.0618914	1.47674	0.139746	0.247279
FYB	1179.96	1.2534	0.181642	6.90039	5.18606e-12	3.20341e-10
MPP4	34.4386	-1.009	0.215537	-4.68135	2.8499e-06	3.52376e-05
STRADB	619.061	-0.393811	0.121139	-3.25089	0.00115043	0.00558723
BZW1	4501.77	0.0249001	0.0769348	0.323652	0.746202	0.828054
PGR	588.694	-0.803178	0.328002	-2.4487	0.0143374	0.0425307
C1QTNF3	2782.84	-1.19391	0.278425	-4.28808	1.80226e-05	0.000171073
ME2	2075.64	0.105565	0.0782986	1.34823	0.177584	0.296042
C5orf22	1245.74	-0.0927681	0.0823375	-1.12668	0.259877	0.392015
CCNT2	1397.89	-0.156733	0.0740243	-2.11732	0.0342324	0.0846171
FAM135A	595.831	0.0422059	0.0921651	0.457938	0.646997	0.752166
COL19A1	77.5046	-1.31942	0.378172	-3.48895	0.000484927	0.00272942
EPB41L3	4158.72	0.796593	0.162908	4.88983	1.00921e-06	1.46111e-05
COBLL1	1592.34	0.381522	0.184495	2.06792	0.0386475	0.0929683
DLG3	1575.22	-0.160999	0.113637	-1.41678	0.156547	0.269406
KCNK2	431.068	-0.432738	0.315875	-1.36997	0.170697	0.287439
SERTAD4	1106.28	-0.776402	0.226607	-3.4262	0.000612085	0.00331008
TRAF5	1908.18	-0.0705951	0.151129	-0.467118	0.640415	0.746862
MRPL22	1216.81	-0.0619753	0.0671799	-0.922528	0.356253	0.495305
GEMIN5	1702.95	-0.187839	0.0668089	-2.81159	0.00492974	0.0181837
OPRK1	13.0448	-1.23407	0.425322	-2.9015	0.00371381	0.0144706
NFE2L1	21297.6	0.22062	0.0743144	2.96874	0.00299027	0.0121446
SEMA5B	524.894	-0.468899	0.189708	-2.47168	0.0134479	0.0404748
GSK3B	2923.53	-0.246404	0.0631725	-3.9005	9.59943e-05	0.000706364
ITGB5	15289.4	-0.255824	0.134994	-1.89508	0.0580815	0.126847
ERC1	3871.01	-0.0931864	0.0888633	-1.04865	0.29434	0.42981
XPO1	8822.74	-0.355399	0.0515947	-6.88829	5.64679e-12	3.42234e-10
LINC01587	4.46842	-0.205309	0.25117	-0.817412	0.413693	0.551071
RNF13	2192.94	0.48697	0.0684411	7.11517	1.11776e-12	8.26062e-11
TRPM3	100.46	0.424594	0.209018	2.03137	0.0422171	0.0993768
PALB2	646.655	-0.184545	0.0647501	-2.85011	0.00437044	0.0164474
DOPEY1	796.397	0.0100844	0.102699	0.0981935	0.921779	0.948965
LYRM2	1638.8	0.0553887	0.0577622	0.958909	0.337605	0.475978
BCKDHB	668.927	-0.229659	0.0932073	-2.46396	0.0137413	0.0411631
KAT6A	2840.18	-0.0561709	0.081784	-0.68682	0.492196	0.622144
ZCCHC6	1436.08	-0.00909188	0.0801694	-0.113408	0.909707	0.941664
ULK2	2489.99	0.0347361	0.139365	0.249246	0.803171	0.868495
GRHL2	10.8798	0.00843449	0.257098	0.0328065	0.973829	0.982933
TNPO1	5706.24	-0.199688	0.0684431	-2.91758	0.00352763	0.0138702
PLOD1	24292.4	-0.362779	0.120858	-3.00169	0.00268486	0.0111497
P2RX5	60.5126	1.1674	0.226761	5.14816	2.63056e-07	4.54969e-06
ITGAE	928.095	-0.0754321	0.112561	-0.670141	0.502768	0.631981
DIS3	1684.81	-0.209129	0.0730913	-2.8612	0.00422036	0.0160325
PIBF1	761.274	-0.16472	0.0800887	-2.05672	0.0397133	0.0949879
TDRD3	1315.97	-0.730355	0.136435	-5.35313	8.64478e-08	1.69559e-06
NUFIP1	385.922	-0.29603	0.0687691	-4.30469	1.67216e-05	0.000160411
PDS5B	2150.09	-0.186343	0.080541	-2.31364	0.0206874	0.0569533
OXCT1	3711.17	-0.291675	0.146442	-1.99175	0.0463989	0.107046
RRAGB	1081.88	0.0164088	0.0905188	0.181275	0.856152	0.905374
EPYC	172.52	-3.10276	0.357616	-8.67622	4.09142e-18	1.04892e-15
CYLD	2417.56	0.217275	0.0826216	2.62976	0.00854441	0.0282087
SLC27A5	214.453	-0.340216	0.134465	-2.53015	0.0114014	0.0355503
ZNF324	449.696	-0.15445	0.0686797	-2.24884	0.0245224	0.0652176
ZNF671	347.76	0.102665	0.144022	0.712841	0.475944	0.608128
ZNF416	284.203	-0.0267768	0.0643661	-0.416008	0.677404	0.776184
ZNF586	266.224	-0.236483	0.081533	-2.90046	0.00372616	0.0145051
ZNF446	549.095	-0.131966	0.0711523	-1.8547	0.0636387	0.13604
ZNF264	1457.39	-0.0745153	0.0748387	-0.995678	0.319407	0.456836
RPS5	30716	-0.316142	0.10637	-2.97208	0.00295786	0.0120333
FAT1	9480.81	-0.317037	0.156786	-2.0221	0.0431664	0.101069
YTHDC1	3500.32	-0.0208324	0.0492949	-0.422606	0.672583	0.772498
CHMP2B	2882.94	0.155994	0.107948	1.44509	0.148433	0.25887
SMAP2	3571.2	0.411486	0.098673	4.17019	3.04342e-05	0.000267743
PPIE	2548.75	-0.0898578	0.0703068	-1.27808	0.201221	0.32481
ZMPSTE24	3566.58	-0.162785	0.0614955	-2.64711	0.00811838	0.0270893
STARD7	6370.01	0.0168155	0.0598047	0.281174	0.778577	0.851082
NOA1	1468.29	-0.19683	0.0678846	-2.89948	0.00373788	0.014537
REST	1847.19	-0.179743	0.0643211	-2.79447	0.00519855	0.0189938
HAL	9.58809	-0.0232429	0.174916	-0.132881	0.894288	0.931604
SSH1	3122.46	-0.051506	0.0739465	-0.69653	0.486097	0.616812
GSTP1	14977.7	-0.138833	0.100115	-1.38674	0.165522	0.28121
APLP2	28673.5	0.197742	0.0806331	2.45237	0.0141919	0.0422113
KIAA1467	547.607	0.0864615	0.112433	0.769004	0.441891	0.57731
WBP11	4193.77	-0.0831332	0.0581013	-1.43083	0.152478	0.264113
EIF3I	10382.4	-0.18957	0.0772837	-2.45291	0.0141705	0.0421521
NKAIN1	117.705	-0.449501	0.269167	-1.66997	0.094926	0.184193
COL16A1	17259.5	-0.829011	0.183291	-4.52293	6.09906e-06	6.77708e-05
TXLNA	6991.08	-0.172161	0.0578127	-2.97791	0.00290219	0.0118459
APOB	48.09	1.26189	0.325635	3.87518	0.000106547	0.00077013
NCOA1	2921.13	0.159169	0.0866874	1.83613	0.0663383	0.140289
AGBL5	1503.98	-0.233091	0.0924614	-2.52096	0.0117036	0.036241
EFR3B	383.804	-0.394672	0.164191	-2.40374	0.0162283	0.0468773
KIF3C	1318.55	-0.5709	0.10648	-5.36157	8.25037e-08	1.62927e-06
RAB10	6115.62	-0.0176556	0.0576265	-0.30638	0.759315	0.837995
GCKR	13.4094	-0.20131	0.281737	-0.714532	0.474898	0.607406
HADHA	10095.1	0.0686856	0.0645666	1.06379	0.287422	0.422264
MAPRE3	1127.47	0.0108725	0.116421	0.0933899	0.925594	0.951204
CAD	3762.45	-0.563776	0.0783339	-7.19709	6.1509e-13	4.9348e-11
CD59	15166.2	0.360346	0.101991	3.5331	0.000410713	0.00239019
CD82	4654.17	-0.506195	0.182228	-2.77781	0.00547263	0.0197999
BCORL1	1188.59	-0.0362344	0.0852952	-0.424811	0.670974	0.771109
ATRX	3266.16	-0.144425	0.116765	-1.23688	0.216132	0.342243
TAF9	1056.15	0.0140589	0.061874	0.227218	0.820254	0.880761
FCN1	605.12	1.40918	0.238417	5.91057	3.40925e-09	9.73063e-08
MYNN	862.21	-0.216613	0.05424	-3.99361	6.50762e-05	0.000509805
MECOM	952.6	0.0119414	0.138442	0.0862554	0.931263	0.95466
SCAMP1	2474.24	-0.0262335	0.0698237	-0.37571	0.707133	0.798785
PREP	1957.76	-0.0498263	0.0685291	-0.727083	0.467175	0.600527
HACE1	629.759	-0.206437	0.0927386	-2.22601	0.0260135	0.0684464
SEH1L	1794.04	-0.300205	0.0654357	-4.58778	4.47993e-06	5.21428e-05
WDR47	966.062	-0.166965	0.0843136	-1.98029	0.0476714	0.10926
WDFY1	2949.35	-0.134158	0.0791889	-1.69415	0.0902368	0.177315
OVGP1	105.268	0.181385	0.113176	1.60268	0.109006	0.204682
SLC25A24	2125.71	-0.244974	0.0892885	-2.74362	0.00607662	0.0215708
MAP3K4	2066.96	-0.241162	0.0862086	-2.79742	0.00515124	0.0188519
PILRA	667.68	0.727912	0.160374	4.53883	5.65672e-06	6.37151e-05
IGSF9	177.109	-1.10146	0.25585	-4.30512	1.66892e-05	0.000160201
ABCB1	317.627	0.0243121	0.215771	0.112675	0.910288	0.942094
ZNF213	1280.1	-0.139039	0.0591481	-2.35069	0.0187385	0.0526329
AKR1B1	5168.52	0.0244987	0.116213	0.210808	0.833037	0.889527
CPNE3	4431.36	-0.0866942	0.0841566	-1.03015	0.302938	0.439245
RRN3	2346.85	-0.0825593	0.0667908	-1.23609	0.216426	0.342597
CTTN	9888.65	-0.199716	0.075482	-2.64588	0.00814789	0.0271596
WNT11	612.298	0.493561	0.275802	1.78955	0.0735263	0.151735
MTIF2	1304.19	-0.0763573	0.0565996	-1.34908	0.177311	0.29574
DDHD2	1979.78	-0.137321	0.0857061	-1.60223	0.109105	0.204792
TTC39A	81.5672	-0.775576	0.191646	-4.04692	5.18965e-05	0.000421014
EPS15	3998.19	0.14213	0.0607857	2.33821	0.0193763	0.0540729
ORC1	468.661	-0.670635	0.130715	-5.13052	2.88935e-07	4.93832e-06
MGST2	1251.66	0.379739	0.102214	3.71514	0.000203094	0.00132515
CHERP	2789.98	-0.224854	0.0648571	-3.46691	0.000526474	0.0029168
ATG16L1	1350.1	-0.0343792	0.0662924	-0.5186	0.60404	0.718558
USP40	1728.41	-0.0576533	0.0782147	-0.737116	0.461052	0.594973
POMGNT1	3946.02	-0.223481	0.0695066	-3.21524	0.00130333	0.00617156
RAD54L	572.036	-0.713546	0.139193	-5.1263	2.95498e-07	5.03104e-06
MAST2	6149.2	-0.351603	0.0861131	-4.08304	4.44507e-05	0.00036761
DNAJA1	8952.39	-0.194906	0.077739	-2.50718	0.0121697	0.0374185
B4GALT1	10195.2	-0.0492012	0.111468	-0.441393	0.658929	0.761921
CHMP5	3358.21	0.096861	0.0593261	1.63269	0.102535	0.195477
NFX1	2245.47	-0.0625252	0.059629	-1.04857	0.294376	0.42981
AQP6	13.7428	0.327696	0.236831	1.38367	0.16646	0.282294
DIMT1	1653.85	0.0351029	0.0555427	0.631998	0.527388	0.654266
IPO11	1242.98	0.0689237	0.0585876	1.17642	0.239427	0.368832
FOLH1	273.361	0.601655	0.20789	2.8941	0.00380249	0.0147349
EIF2AK1	7186.01	-0.155885	0.0699861	-2.22736	0.0259229	0.0682529
NME8	24.6518	0.638507	0.190088	3.35901	0.00078221	0.00405813
EPDR1	1998.73	-0.317656	0.181859	-1.74672	0.0806862	0.162709
SNX10	969.649	-0.379454	0.195464	-1.94131	0.0522213	0.117072
SEPHS1	2572.98	-0.357686	0.0775069	-4.61489	3.93299e-06	4.67345e-05
MRPL28	3466.71	-0.356755	0.110744	-3.22143	0.00127551	0.00606658
HBQ1	3.97197	-2.07259	0.345219	-6.0037	1.92875e-09	5.91904e-08
ITPKC	1696.13	0.323706	0.0887277	3.64831	0.000263972	0.00164954
CEACAM6	30.2764	0.277785	0.515954	0.538391	0.590307	0.707684
FAT2	105.114	-0.73206	0.226179	-3.23663	0.00120949	0.00580979
RBM22	2509.49	-0.0340145	0.0459667	-0.739982	0.459311	0.593393
TMED2	12524.3	-0.206975	0.0795443	-2.60201	0.00926786	0.0301437
ERO1LB	457.117	0.332659	0.103512	3.21371	0.0013103	0.00619745
ZFAND6	2842.81	-0.120847	0.0632171	-1.91161	0.0559261	0.123311
HSD17B2	96.313	1.33966	0.286957	4.66851	3.03396e-06	3.70704e-05
TXLNG	1181.88	-0.0189116	0.0921447	-0.205238	0.837386	0.892271
PPEF1	157.079	-1.44512	0.267982	-5.3926	6.94467e-08	1.39037e-06
LAT2	823.573	0.468428	0.163654	2.86231	0.00420567	0.0159935
HUWE1	14044.3	-0.0759797	0.0718236	-1.05786	0.290117	0.425226
ZW10	925.504	-0.197617	0.0608628	-3.24693	0.00116657	0.0056448
ALG9	463.443	-0.0565589	0.0942128	-0.600332	0.548285	0.671728
MYBPC2	98.2468	0.00138377	0.384124	0.00360241	0.997126	0.998194
NOX4	385.309	0.143393	0.198164	0.723607	0.469307	0.602198
ACOX3	919.717	-0.102585	0.0713114	-1.43854	0.15028	0.26118
MTMR2	2357.59	-0.327934	0.0716107	-4.5794	4.66315e-06	5.39288e-05
PPP1R15A	5668.98	-0.0225478	0.111721	-0.201821	0.840057	0.893933
HSD17B14	789.922	-0.100478	0.160042	-0.62782	0.530122	0.656646
TRIP6	5149.76	-0.258035	0.0739238	-3.49055	0.000482029	0.00271417
ACHE	263.211	0.578263	0.21439	2.69725	0.00699146	0.0241257
FTL	214284	0.310133	0.146731	2.11361	0.0345484	0.0852646
SRRT	5925.97	-0.196168	0.0456608	-4.29621	1.73747e-05	0.000165519
BAX	3742.55	-0.00344764	0.088866	-0.0387959	0.969053	0.979945
NLK	846.733	-0.145942	0.0693032	-2.10585	0.0352172	0.0865419
PIGS	2529.35	0.0282507	0.0628043	0.449821	0.652839	0.756874
ADAMTS2	10808.6	0.406848	0.206553	1.96971	0.0488721	0.111438
ATXN7L3	3501.82	-0.166216	0.0595312	-2.79207	0.00523717	0.019106
PGS1	1441.57	-0.122896	0.0537399	-2.28688	0.0222031	0.0602614
PSMC5	8081.23	0.0402087	0.0731577	0.549617	0.582582	0.701267
UIMC1	1462.62	0.00794727	0.062203	0.127764	0.898336	0.934262
CETP	560.365	2.18044	0.20887	10.4392	1.64137e-25	1.76113e-22
MMP2	81735.3	-0.022594	0.216025	-0.104589	0.916702	0.945949
MT3	22.7975	-0.724233	0.286378	-2.52894	0.0114407	0.0356574
LPCAT2	1300.73	0.414139	0.136529	3.03335	0.00241855	0.010254
GNAO1	1762.52	0.205935	0.268735	0.766313	0.44349	0.578709
OGFOD1	1940.15	-0.0744522	0.063332	-1.17559	0.23976	0.369205
SH3BP2	2936.26	-0.0517413	0.098523	-0.52517	0.599465	0.714837
NOP14	2343.11	-0.0619711	0.0613671	-1.00984	0.312571	0.449321
ADD1	15738.2	0.236168	0.0608083	3.88381	0.000102833	0.000747946
L2HGDH	381.688	-0.491302	0.115975	-4.23627	2.27263e-05	0.000208546
TXNDC16	880.322	-0.411537	0.140277	-2.93374	0.00334906	0.0133035
C14orf166	6279.09	-0.255325	0.0664037	-3.84504	0.000120531	0.000852071
NID2	4174.62	-0.282791	0.171941	-1.64469	0.100033	0.191804
GMCL1	967.773	-0.249384	0.0673759	-3.70139	0.000214423	0.00138936
SF3B2	14241.3	-0.202842	0.0559768	-3.62367	0.000290452	0.00178633
KLHL42	2951.15	-0.116699	0.132919	-0.877973	0.379958	0.518544
GNAS	68182.4	-0.343498	0.0789074	-4.35318	1.34176e-05	0.000133394
DNM1L	3555.49	-0.214684	0.0622601	-3.44817	0.000564393	0.00308907
PTHLH	401.584	-0.284504	0.222724	-1.27738	0.201467	0.325099
PHACTR3	265.996	-0.0853676	0.309298	-0.276004	0.782545	0.853753
ERGIC2	2526.45	-0.0353767	0.0674373	-0.524587	0.59987	0.715066
TFAP2C	227.998	-0.914267	0.298797	-3.05983	0.00221466	0.00954176
AURKA	1246.18	-0.585397	0.133123	-4.39743	1.0954e-05	0.000112015
CASS4	137.067	0.651702	0.167129	3.8994	9.64323e-05	0.000708687
PIR	785.952	0.357663	0.141821	2.52193	0.0116714	0.0361805
AAMDC	1121.6	0.145059	0.102754	1.41171	0.158036	0.271468
RFX2	860.42	0.239964	0.107127	2.23999	0.0250913	0.0664195
METTL2A	705.891	-0.139348	0.0572485	-2.4341	0.014929	0.0439529
SULT2B1	19.0082	-0.20137	0.213521	-0.943089	0.345636	0.484308
ALG6	635.155	-0.186678	0.0721356	-2.58787	0.00965715	0.0311719
CNOT3	2536.58	-0.231877	0.0524604	-4.42003	9.86869e-06	0.000102398
GP6	10.8902	0.387905	0.224672	1.72654	0.0842512	0.168081
PTPN4	697.529	-0.0743947	0.0759648	-0.979331	0.327417	0.465548
DDX18	3618.45	-0.152488	0.0631487	-2.41475	0.0157459	0.0458083
KHSRP	11606	-0.194325	0.0587905	-3.30539	0.000948458	0.00476119
GNA11	8147.3	0.227943	0.0827724	2.75385	0.00588988	0.0210352
ASAP3	3201.99	0.237768	0.152936	1.55469	0.12002	0.220425
EDEM2	1697.78	0.316717	0.0970024	3.26504	0.00109449	0.00535813
DNMT3B	296.584	-0.763001	0.132274	-5.76834	8.00585e-09	2.08195e-07
REM1	165.36	0.383606	0.208352	1.84114	0.0656007	0.139064
TPX2	5524.9	-0.636567	0.130229	-4.88807	1.0183e-06	1.47016e-05
FER1L4	203.336	-0.322242	0.213113	-1.51207	0.130515	0.234831
PDRG1	1474.4	-0.045404	0.0780921	-0.581416	0.56096	0.68273
EPB41L1	2799.72	0.244251	0.12004	2.03474	0.0418769	0.0988064
SLC15A1	8.92668	-1.12322	0.312952	-3.58913	0.000331785	0.00199664
DOCK9	2237.47	0.253908	0.115789	2.19284	0.0283188	0.0729046
ANKRD10	4422.8	-0.191333	0.0956009	-2.00137	0.045352	0.105074
TGDS	490.086	-0.0744331	0.0840585	-0.885492	0.375891	0.514557
DOCK3	396.887	0.00416315	0.275057	0.0151356	0.987924	0.992033
C3orf18	780.595	0.032936	0.106023	0.310649	0.756068	0.835685
COQ9	2149.52	0.116863	0.0682435	1.71245	0.0868141	0.171966
TMEM40	7.66076	-0.25642	0.300513	-0.853272	0.393508	0.53154
KIF9	207.017	-0.185683	0.0886856	-2.09372	0.0362851	0.088625
ARHGAP28	1618.2	-0.0602851	0.169982	-0.354656	0.722848	0.810187
CRLS1	1808.24	-0.119634	0.0660185	-1.81212	0.0699669	0.146107
PPP1R13B	1086.11	-0.247205	0.123973	-1.99403	0.0461491	0.106567
ATRN	3870.46	-0.116036	0.0858183	-1.35211	0.176341	0.294511
SMOX	1089.56	-0.483853	0.151122	-3.20174	0.001366	0.00641067
SIGLEC1	3048.7	1.43131	0.199421	7.17733	7.10859e-13	5.56468e-11
FKBP1A	12509.3	-0.0114918	0.0876283	-0.131142	0.895663	0.932543
NSFL1C	4364.89	0.00226392	0.0615125	0.0368042	0.970641	0.980935
SLC4A11	133.442	-0.425977	0.200788	-2.12152	0.0338777	0.0838549
C20orf194	1491.01	0.215727	0.0866194	2.49052	0.0127556	0.0387755
ZNF343	662.298	-0.102081	0.0681524	-1.49784	0.134176	0.239884
EBF4	909.603	-0.48254	0.185253	-2.60475	0.00919402	0.029939
CPXM1	10267.4	0.00901036	0.278567	0.0323454	0.974197	0.983115
MAVS	5333.59	0.0190652	0.0655275	0.29095	0.77109	0.846438
LZTS3	734.395	0.069756	0.138797	0.502577	0.615262	0.7271
XRN2	4478.08	-0.140127	0.0632166	-2.21662	0.0266489	0.0696779
KIZ	1491.6	0.0412825	0.106958	0.385968	0.69952	0.792844
DYNLL1	9878.11	-0.129363	0.0577481	-2.24012	0.0250829	0.0664033
TESC	227.077	0.394833	0.195065	2.02411	0.042959	0.100755
SNX5	4082.09	0.075197	0.0616096	1.22054	0.22226	0.349216
RPL6	36662.7	-0.526489	0.118535	-4.44164	8.92761e-06	9.37076e-05
SIRPG	179.06	1.58801	0.274349	5.78829	7.11045e-09	1.88981e-07
MAPKAPK5	1597.91	-0.103265	0.06567	-1.57249	0.115838	0.214546
P2RX7	680.125	0.76925	0.148191	5.19093	2.09246e-07	3.72121e-06
ESF1	999.599	-0.0413019	0.0793931	-0.520221	0.60291	0.717643
RBBP9	1133.05	0.00615353	0.0727441	0.0845915	0.932586	0.955457
ANAPC5	6890.01	-0.297462	0.0734547	-4.0496	5.1306e-05	0.000417393
SLC23A2	2076.08	-0.123097	0.105257	-1.16949	0.242207	0.371944
SLC8B1	2384.38	0.345782	0.11867	2.9138	0.00357059	0.0140011
TMEM230	5486.07	0.0467088	0.0596566	0.782961	0.43365	0.569821
DZANK1	140.36	-0.0821858	0.0827143	-0.99361	0.320413	0.457891
KDM2B	1922.78	-0.201129	0.0697753	-2.88252	0.00394504	0.0151938
CFAP61	117.404	0.613394	0.278024	2.20626	0.0273657	0.0710459
LHX5	4.89647	-0.139779	0.342228	-0.408438	0.682952	0.780232
TASP1	586.789	0.0562849	0.118996	0.472999	0.636214	0.74349
OAS1	2022.97	0.913753	0.169861	5.37941	7.47315e-08	1.48693e-06
GCN1L1	6657.6	-0.294375	0.060209	-4.88922	1.01238e-06	1.46424e-05
RPLP0	82619.1	-0.159046	0.105137	-1.51275	0.130344	0.234596
PXN	8802.1	0.537377	0.115186	4.66529	3.08177e-06	3.75911e-05
SIRT4	89.452	-0.103905	0.102148	-1.0172	0.309059	0.445756
RPH3A	7.71625	1.17702	0.225853	5.21144	1.87383e-07	3.36546e-06
KIF16B	912.587	0.134122	0.0973179	1.37818	0.168146	0.284441
TRMT6	857.149	-0.243752	0.073474	-3.31753	0.000908188	0.00458446
CHGB	80.7586	-0.327812	0.305922	-1.07155	0.28392	0.418555
PEBP1	12129	0.0635839	0.0818199	0.77712	0.437088	0.572935
TBX5	165.729	-0.930784	0.429754	-2.16585	0.0303223	0.076968
BRAP	1379.95	-0.0270666	0.0641429	-0.421973	0.673045	0.772876
ERP29	7702.86	-0.0325008	0.094958	-0.342265	0.732152	0.817389
NOS1	50.4723	-1.72529	0.404312	-4.26722	1.97924e-05	0.000184917
FUS	16245.7	-0.241261	0.0583929	-4.13168	3.60115e-05	0.000306754
IGBP1	3554.47	0.144586	0.0670219	2.1573	0.0309826	0.0783422
FXYD5	6808.4	-0.0018028	0.159618	-0.0112944	0.990989	0.993972
ZNF302	1515.01	-0.12692	0.0856819	-1.48129	0.138528	0.245679
GRAMD1A	4714.29	-0.168203	0.0772637	-2.177	0.0294805	0.075313
FXYD3	44.0299	0.360897	0.25583	1.41069	0.158337	0.271807
HEPH	3794.45	-0.277377	0.251966	-1.10085	0.270963	0.404608
CDIP1	2393.91	-0.0809963	0.104043	-0.778487	0.436282	0.572284
CMTM1	55.8269	-0.536866	0.132726	-4.04493	5.23388e-05	0.000424127
KCNH4	17.048	0.733687	0.165051	4.4452	8.78092e-06	9.24694e-05
GANAB	25327.2	-0.194987	0.0599938	-3.25012	0.00115357	0.00559782
GMIP	1107.68	0.541416	0.113652	4.76379	1.89992e-06	2.50869e-05
RBM41	334.809	-0.0853264	0.0967886	-0.881575	0.378006	0.516671
BIRC5	3318.24	-0.624457	0.142281	-4.3889	1.13928e-05	0.000115929
LAG3	678.142	0.77468	0.229889	3.36981	0.000752213	0.00393116
MLF2	9727.48	-0.169746	0.0694305	-2.44483	0.014492	0.0428772
OTUB2	71.6498	-0.552391	0.137505	-4.01724	5.88849e-05	0.000468653
DDX24	8633.5	0.122496	0.061297	1.9984	0.0456733	0.105674
ZBTB25	777.332	-0.042163	0.0772218	-0.545998	0.585067	0.703252
NECAP1	1381.87	0.0326717	0.0766217	0.426402	0.669815	0.770052
ARHGAP4	2911.03	0.758169	0.146622	5.1709	2.32974e-07	4.08551e-06
ANKRD24	166.671	0.486938	0.169492	2.87293	0.00406688	0.015585
DHX32	1323.81	0.155661	0.0838611	1.85617	0.0634287	0.135666
RCOR1	2205.7	-0.334095	0.100458	-3.32573	0.000881865	0.00447263
GPATCH2L	2164.18	-0.133636	0.0964336	-1.38578	0.165814	0.281474
LTBP4	16451.9	0.607575	0.202527	2.99996	0.00270011	0.0112034
BLVRB	4327.24	0.713929	0.121542	5.87395	4.25543e-09	1.18881e-07
SLC9A1	3117.6	0.0668088	0.0789423	0.8463	0.397385	0.53508
SPTLC1	2367.58	-0.0720314	0.0817067	-0.881584	0.378002	0.516671
PAPOLA	7619.42	-0.0926131	0.058404	-1.58573	0.1128	0.210095
CCNK	411.565	-0.131794	0.122316	-1.07749	0.281263	0.415638
PCBP4	2509.85	-0.284578	0.101469	-2.80457	0.00503833	0.0185135
RGS1	2526.25	0.648829	0.220325	2.94488	0.00323084	0.0129064
YPEL3	2879.68	0.184279	0.108076	1.70509	0.0881784	0.174121
MRPS33	1544.84	-0.0018628	0.079269	-0.0234997	0.981252	0.987596
NDUFB2	4533.62	-0.0617074	0.0954468	-0.646511	0.517948	0.64586
NUDC	8197.17	-0.240201	0.0864241	-2.77932	0.00544726	0.0197209
MAEA	3395.55	-0.192771	0.0632597	-3.04729	0.00230914	0.00987685
ICAM1	2902.76	0.495309	0.176296	2.80953	0.00496146	0.018289
STRN4	5996.66	-0.131053	0.0573481	-2.28523	0.0222996	0.0604377
IRAK3	943.679	0.344533	0.188867	1.82421	0.0681198	0.143137
LYZ	4960.26	1.13305	0.225024	5.03522	4.77302e-07	7.64792e-06
MUL1	2517.49	0.0760489	0.057837	1.31488	0.188549	0.30936
TFAP4	848.027	-0.318529	0.0844019	-3.77395	0.000160683	0.00108533
PDCD7	1439.19	-0.147305	0.0600168	-2.45439	0.0141122	0.0420045
SPG21	4930.16	0.0508227	0.0516745	0.983516	0.325354	0.46326
DNAJB11	4071.34	-0.258105	0.0746084	-3.45946	0.000541261	0.00298446
P3H2	1349.58	-0.459826	0.180637	-2.54558	0.0109097	0.0343649
THPO	90.033	0.62837	0.231464	2.71476	0.00663239	0.0231662
CHRD	1533.52	0.364129	0.219529	1.65868	0.0971798	0.187574
FLT3LG	234.827	0.749475	0.11393	6.57838	4.7559e-11	2.30014e-09
RAB11FIP3	3658.07	-0.00396398	0.0760566	-0.0521188	0.958434	0.972977
GNPTG	3661.09	0.0903886	0.075079	1.20391	0.228623	0.356423
ZNF268	997.109	0.00489863	0.0891763	0.054932	0.956193	0.971458
GOLGA3	7224.31	-0.150449	0.0667181	-2.25499	0.0241338	0.0644086
PABPC4	9256.54	-0.205054	0.084389	-2.42987	0.0151042	0.0443556
CD209	2940.03	1.6598	0.243055	6.82889	8.55741e-12	5.00825e-10
CERS4	1563	0.545594	0.155892	3.49982	0.000465571	0.002641
MCOLN1	2407.05	0.415677	0.0797536	5.21202	1.86798e-07	3.35912e-06
USP48	3136.44	-0.198458	0.0565355	-3.51033	0.00044755	0.00255983
EFNB1	5618.62	0.119622	0.145303	0.823263	0.410359	0.547737
PDPR	2296.27	-0.226736	0.0861705	-2.63124	0.00850731	0.0281151
AARS	9445.7	-0.0834092	0.0754021	-1.10619	0.268643	0.401931
GLG1	15524.3	0.0196784	0.0776998	0.253262	0.800066	0.866367
KIF4A	1673.82	-0.640323	0.146562	-4.36896	1.24842e-05	0.000125535
TNRC6A	2783.55	-0.189476	0.0738677	-2.56508	0.0103153	0.0328498
PLEKHG2	2912.7	-0.2942	0.0994154	-2.95931	0.00308334	0.0124569
DLL3	43.6461	-1.37389	0.289983	-4.73784	2.16012e-06	2.79743e-05
NAT14	1467.48	-0.742481	0.126176	-5.88448	3.99307e-09	1.12201e-07
PITPNM2	1112.23	0.0917457	0.105056	0.873307	0.382496	0.520768
EXOC1	2107.41	-0.0419481	0.0653473	-0.641926	0.520921	0.648521
RBM27	1165.04	-0.0310181	0.0499886	-0.620505	0.534926	0.660816
POU4F3	1.9967	0.151903	0.192645	0.78851	0.430399	0.566602
OSBPL8	3865.92	0.0765499	0.0946782	0.808527	0.418787	0.55566
DTX2	1153.53	0.24271	0.0928643	2.6136	0.00895936	0.0293147
NLRC4	177.642	0.873139	0.137777	6.33732	2.33795e-10	9.31644e-09
PUS7	834.139	-0.3752	0.106049	-3.538	0.000403172	0.0023579
LAMB4	39.6434	-0.0896031	0.193249	-0.463665	0.642887	0.748812
NRCAM	374.749	0.183151	0.260854	0.70212	0.482604	0.613557
LAMB1	25189	-0.181159	0.131894	-1.37352	0.169591	0.286175
SLC26A4	51.4985	-0.640186	0.178813	-3.58019	0.000343349	0.00205471
SLC26A3	3.16969	0.52961	0.215261	2.46031	0.0138817	0.0415018
DLD	3766.9	0.0304139	0.0692783	0.43901	0.660654	0.763216
WDR7	1139.12	0.0818641	0.0693306	1.18078	0.237691	0.366876
TXNL1	3556.06	-0.164539	0.0640445	-2.56914	0.0101952	0.0325497
IL5RA	9.91306	1.58139	0.247063	6.40073	1.54633e-10	6.48296e-09
ABCC6	155.707	-0.0284407	0.203283	-0.139907	0.888733	0.927605
CMTM6	4109.1	0.0560558	0.0775342	0.722982	0.469691	0.60253
ITGA6	3276.91	0.425394	0.14495	2.93477	0.003338	0.0132668
RAPGEF4	327.573	-0.136595	0.160485	-0.85114	0.394692	0.532567
pk	9278.32	-0.0199779	0.170837	-0.116941	0.906907	0.940188
SMPX	31.4729	-0.732789	0.447518	-1.63745	0.101536	0.193995
FH	3005.03	-0.24343	0.0760923	-3.19915	0.00137835	0.00645599
SEL1L3	1574.46	0.55279	0.181233	3.05016	0.00228719	0.00980321
TF	135.04	1.0174	0.224911	4.52358	6.0803e-06	6.76445e-05
CDV3	7982.5	0.153223	0.0552968	2.77092	0.00558978	0.0201488
MYO15A	122.554	0.322159	0.205782	1.56553	0.117458	0.216791
ALKBH5	9929.79	0.0681895	0.110216	0.618692	0.536119	0.661752
NLRP1	2823.7	0.215684	0.108357	1.9905	0.0465359	0.107302
PITPNM3	414.681	-0.183992	0.222783	-0.82588	0.408872	0.546282
SPAG7	2674.79	0.0149781	0.0872509	0.171667	0.863699	0.910431
ORC6	489.433	-0.320033	0.121049	-2.64383	0.00819737	0.0272806
ZFHX4	1727.53	-0.230831	0.247809	-0.931487	0.351602	0.490532
CPA1	49.9816	-0.40997	0.31929	-1.28401	0.19914	0.322343
ZC3HC1	1074.81	-0.134391	0.0614925	-2.18549	0.0288527	0.0740004
ESR1	1613.75	-2.36499	0.276984	-8.53835	1.36149e-17	3.15538e-15
RGS17	317.025	-0.449822	0.18323	-2.45496	0.0140899	0.0419641
ANGPT2	1607.65	0.305765	0.17792	1.71855	0.0856956	0.17017
TMEM101	1969.58	-0.160047	0.0800435	-1.9995	0.0455544	0.105459
CD200	879.967	0.403898	0.154174	2.61976	0.00879921	0.0288966
CCDC80	42827.2	0.756644	0.18987	3.98507	6.74615e-05	0.000524801
CMA1	109.577	2.33707	0.335595	6.96395	3.30858e-12	2.19335e-10
PSME1	8551	0.447572	0.0980453	4.56495	4.99616e-06	5.75045e-05
PPP2R3C	1436.28	-0.0554306	0.0796293	-0.696108	0.486361	0.616967
HAUS4	1116.63	-0.0214247	0.071645	-0.29904	0.76491	0.842244
JPH4	599.057	-0.791058	0.293618	-2.69418	0.00705627	0.0243213
MYH7	97.9775	-0.141171	0.484967	-0.291093	0.77098	0.846438
CEBPE	10.1858	0.233173	0.204948	1.13772	0.255238	0.38681
SLC7A8	3720.57	-0.432993	0.183197	-2.36354	0.0181013	0.0511854
OSGEP	1604.95	0.0541953	0.0669973	0.808918	0.418562	0.555565
SLC22A17	2598.52	-0.125464	0.158277	-0.792687	0.42796	0.564572
RNF31	969.411	-0.0309811	0.0908109	-0.341161	0.732982	0.818001
SCFD1	2424.35	-0.129553	0.0644381	-2.0105	0.0443782	0.103372
G2E3	910.153	-0.415279	0.0822362	-5.04983	4.422e-07	7.14475e-06
HECTD1	5922.17	-0.194331	0.0786286	-2.4715	0.0134546	0.0404841
HNRNPC	16224.6	-0.144855	0.0466621	-3.10434	0.00190706	0.00845928
RPGRIP1	37.0394	0.854368	0.110345	7.7427	9.73279e-15	1.20906e-12
SUPT16H	8390.93	-0.309996	0.0712329	-4.35186	1.34985e-05	0.000134084
TOX4	3755.65	-0.0146606	0.058865	-0.249054	0.803319	0.868558
GEMIN2	560.564	-0.309164	0.0678136	-4.55902	5.13921e-06	5.87773e-05
TGM1	55.2095	-0.0718785	0.155284	-0.462885	0.643447	0.749192
TINF2	3110.5	0.0946239	0.0566741	1.66961	0.0949958	0.184292
DAZL	17.4499	-0.29066	0.376756	-0.77148	0.440422	0.576107
SEMA6A	1485.3	-0.715141	0.199598	-3.5829	0.0003398	0.00203683
TRPM7	2293.28	-0.073682	0.0753479	-0.977891	0.328128	0.466295
TYRO3	1457.5	-0.486834	0.113897	-4.27432	1.91718e-05	0.000179863
WDR76	1282.59	-0.450764	0.135509	-3.32646	0.000879567	0.00446488
CAPN3	64.9547	-0.171508	0.170033	-1.00867	0.313131	0.449926
SNAP23	2222.73	0.137406	0.060983	2.25319	0.0242474	0.0646405
TBX15	1151.1	-0.469937	0.20598	-2.28148	0.0225203	0.0608886
PHGDH	7983	-0.27539	0.140059	-1.96624	0.0492714	0.112084
COL9A3	1066.63	-2.29886	0.347881	-6.60818	3.89077e-11	1.92347e-09
EZR	8023.88	-0.19934	0.115632	-1.72392	0.0847229	0.168735
MYL6	69272.2	0.260576	0.109173	2.38681	0.0169952	0.0486464
AGO1	2097.32	-0.128362	0.0551217	-2.32871	0.0198746	0.0551659
TEKT2	28.7193	-1.34954	0.221196	-6.10109	1.05349e-09	3.48001e-08
CLSPN	611.876	-0.765056	0.164259	-4.65761	3.19896e-06	3.88896e-05
RFFL	797.689	0.125122	0.0906702	1.37997	0.167597	0.283782
UNC13D	840.708	0.696931	0.139623	4.99153	5.99032e-07	9.30508e-06
MFSD11	1151.48	0.0813592	0.0707731	1.14958	0.250318	0.381307
DPYSL2	9750.93	0.567302	0.0869123	6.52729	6.69696e-11	3.06011e-09
TGFB2	1272.95	-0.441862	0.19036	-2.32119	0.0202767	0.0560298
GPATCH2	771.617	-0.190313	0.0650565	-2.92534	0.00344075	0.0136024
NUP50	2502.32	-0.0882076	0.0715471	-1.23286	0.217628	0.3438
CDC45	738.618	-0.426826	0.130739	-3.26472	0.00109573	0.00536294
COMT	5258.31	0.075877	0.101477	0.747728	0.454624	0.58923
CECR1	2992.65	1.19241	0.161596	7.37894	1.59553e-13	1.45813e-11
XXbac-B461K10.4	14.9476	-0.466235	0.211806	-2.20124	0.0277192	0.0717317
VNN3	6.31807	1.00617	0.266439	3.77636	0.00015914	0.00107758
ECHDC1	2884.19	0.295089	0.0777582	3.79495	0.000147671	0.00100802
LRRFIP2	2969.52	-0.134088	0.0724994	-1.8495	0.0643857	0.137191
SEC22C	2648.4	-0.138865	0.0641258	-2.16551	0.0303486	0.0770121
XYLB	257.837	-0.442546	0.0915391	-4.8345	1.33481e-06	1.84933e-05
HDAC6	3465.19	-0.183016	0.0727479	-2.51575	0.0118779	0.0366847
GABRP	14.2456	0.197955	0.193374	1.02369	0.30598	0.442549
CDC6	1212.48	-0.405187	0.120301	-3.36812	0.000756829	0.00395051
UPRT	569.967	-0.00694591	0.0703663	-0.0987107	0.921368	0.948686
CDC23	1866.74	-0.22049	0.0593135	-3.71737	0.000201306	0.00131555
AAAS	2278.17	-0.134836	0.0547191	-2.46414	0.0137343	0.0411512
CBX5	8197.29	-0.297364	0.0863559	-3.44347	0.00057429	0.00313241
FMO2	343.38	1.47321	0.294942	4.99492	5.88601e-07	9.18738e-06
SUCO	3015.44	-0.643717	0.108927	-5.90962	3.4289e-09	9.75789e-08
MSH2	1541.2	-0.582743	0.0789627	-7.37997	1.58322e-13	1.45145e-11
MAP3K1	915.684	0.454664	0.120028	3.78798	0.000151879	0.00103333
DHPS	3085.47	-0.125687	0.0727646	-1.72731	0.0841113	0.16784
HOOK2	1064.89	-0.35734	0.101534	-3.51939	0.000432535	0.00249116
NXPE1	2.06554	-0.313874	0.295483	-1.06224	0.288127	0.423084
ARCN1	8836.97	-0.170233	0.0673157	-2.52887	0.0114431	0.0356574
EPB41L4B	286.166	0.0279611	0.232574	0.120224	0.904306	0.938082
TMEM38B	1069.45	0.0250427	0.102362	0.244649	0.806728	0.871021
PSMD5	1840.92	-0.157575	0.0635038	-2.48136	0.0130884	0.0396083
PTGS1	2362.73	0.826728	0.215829	3.83048	0.000127895	0.000891938
NUP188	4831.57	-0.0816879	0.0679282	-1.20256	0.229145	0.356958
CRAT	4525.96	0.214537	0.0748648	2.86566	0.00416143	0.0158481
SH2D3C	1281.39	0.569605	0.127533	4.46633	7.9573e-06	8.49384e-05
NANS	3109.75	0.0352833	0.109322	0.322745	0.746888	0.828592
TBC1D2	1223.84	-0.020631	0.166559	-0.123866	0.901421	0.93626
DFNB31	793.215	-0.996989	0.184357	-5.40794	6.37555e-08	1.2898e-06
PDE6C	14.5613	-0.0987555	0.123599	-0.798997	0.424292	0.561087
CWF19L1	1082.2	-0.0238055	0.0570941	-0.416952	0.676714	0.775613
SEMA4G	198.008	-0.706136	0.182155	-3.87655	0.000105946	0.000765977
BTAF1	1435.03	-0.262691	0.0945685	-2.77778	0.00547316	0.0197999
IKZF5	792.317	0.025477	0.0681331	0.37393	0.708457	0.799738
BLNK	321.771	0.742634	0.158735	4.67846	2.89032e-06	3.56764e-05
TLL2	177.639	-0.717867	0.260846	-2.75207	0.00592197	0.0211254
CYP26A1	22.3814	-1.68565	0.294993	-5.71419	1.10225e-08	2.74097e-07
TDRD1	3.68169	-0.991974	0.317085	-3.12842	0.00175749	0.00790721
SORBS1	7989.31	0.297872	0.286839	1.03846	0.299055	0.43503
CRTAC1	1637.09	-0.552495	0.324318	-1.70356	0.0884637	0.174553
BAMBI	874.265	-0.423419	0.234508	-1.80557	0.0709862	0.147749
IL11	300.917	-1.59163	0.337426	-4.71696	2.3939e-06	3.0484e-05
MYO3A	166.617	-0.926588	0.431685	-2.14645	0.0318373	0.0798967
WAC	6404.73	-0.0663595	0.0588469	-1.12766	0.259462	0.391552
CREM	1675.11	0.285429	0.0999646	2.8553	0.00429957	0.0162414
NUBP2	3168.73	-0.176667	0.0691203	-2.55594	0.0105902	0.0335226
TPSD1	76.9859	0.733893	0.369535	1.98599	0.0470342	0.108107
SMIM24	17.006	0.408711	0.250456	1.63187	0.102707	0.195636
HIVEP1	1308.91	0.0330735	0.112224	0.29471	0.768215	0.844471
TREM2	878.053	0.0113647	0.22671	0.0501288	0.96002	0.97404
FKBP5	6689.96	0.334885	0.156479	2.14012	0.0323452	0.0808637
SRPK1	1897.93	-0.44836	0.0782024	-5.73333	9.8479e-09	2.49601e-07
BRPF3	1740.71	-0.240056	0.0863433	-2.78025	0.00543168	0.0196793
[truncated: 26,972 more rows]
