# Supplementary material for: Retinoic Acid Metabolism-Related Enzyme Signature Identified Prognostic and Immune Characteristics in Sarcoma
Source: Front Cell Dev Biol. 2022 Feb 3;9:780951. doi: 10.3389/fcell.2021.780951 (PMC8852678; doi:10.3389/fcell.2021.780951)
Supplement: Supplementary file 10 [file Table6.xlsx]

## Sheet: immunecell
Table S6. Immune cell components derived from CIBERSORT.
SampleID	CancerType	B.cells.naive	B.cells.memory	Plasma.cells	T.cells.CD8	T.cells.CD4.naive	T.cells.CD4.memory.resting	T.cells.CD4.memory.activated	T.cells.follicular.helper	T.cells.regulatory..Tregs.	T.cells.gamma.delta	NK.cells.resting	NK.cells.activated	Monocytes	Macrophages.M0	Macrophages.M1	Macrophages.M2	Dendritic.cells.resting	Dendritic.cells.activated	Mast.cells.resting	Mast.cells.activated	Eosinophils	Neutrophils	P.value	Correlation	RMSE
TCGA.PC.A5DP.01A.11R.A26T.07	SARC	0.0308546	0	0.107794	0.186982	0	0.151223	0	0.0397299	0	0	0.00128618	0	0.0492037	0.0441494	0.0301944	0.248627	0	0.00265491	0.107301	0	0	0	0.02	0.220132	0.99258
TCGA.K1.A42X.02A.11R.A24X.07	SARC	0.0168146	0.0508761	0.0642273	0.0835242	0	0.0942861	0	0.0477674	0	0	0	0.0389216	0.0266655	0	0.00111325	0.227739	0	0.0071748	0.34089	0	0	0	0.032	0.194706	1.00922
TCGA.MO.A47R.01A.11R.A24X.07	SARC	0.00960113	0	0	0.0721093	0	0.120368	0	0	0	0	0.041288	0.0221202	0.035636	0	0.00611341	0.516996	0	0.0115597	0.164209	0	0	0	0.16	0.0849554	1.06038
TCGA.PC.A5DM.01A.11R.A27Q.07	SARC	0.000522148	0.00366517	0	0.00817913	0.0145919	0.164847	0	0	0	0	0.0215539	0.0293135	0.151949	0.016852	0	0.576323	0	0.00204836	0.0101549	0	0	0	0.008	0.312088	0.968385
TCGA.KD.A5QS.01A.11R.A27Q.07	SARC	0.0118536	0	0	0	0	0.0351901	0.00472966	0.008365	0.0438746	0	0.0518322	0	0	0.278487	0.0041578	0.507098	0	0	0.0544116	0	0	0	0.004	0.435525	0.908653
TCGA.DX.A1KU.01A.32R.A24X.07	SARC	0	0	0	0.085377	0	0.104359	0	0.00797376	0	0.00314303	0.00568149	0	0.047607	0	0.122582	0.592645	0	0	0.030632	0	0	0	0.006	0.399747	0.922381
TCGA.DX.A1KY.01A.11R.A24X.07	SARC	0.234023	0	0	0.0629736	0	0.0647836	0	0.000246284	0	0	0	0	0.0425187	0	0	0.519361	0	0.02397	0.0521244	0	0	0	0.794	-0.0177864	1.11367
TCGA.DX.A1L0.01A.11R.A24X.07	SARC	0.00763358	0	0	0.0363395	0	0.159549	0	0	0.000152897	0.0193939	0	0.0449992	0.105429	0	0.0843571	0.525755	0	0	0.0163911	0	0	0	0.02	0.221621	1.0074
TCGA.DX.A1KZ.01A.11R.A24X.07	SARC	0	0.00233479	0	0.0749287	0	0.0598762	0	0.000478119	0.00352167	0	0.00495154	0.00594996	0.0550047	0	0.00170047	0.715073	0	0	0.0756895	0	0	0.000490815	0.002	0.461994	0.89041
TCGA.DX.A1L1.01A.11R.A24X.07	SARC	0.0781957	0	0.0235275	0.147983	0	0.154842	0	0.0484452	0.0283063	0.0135594	0	0.0202914	0.0109345	0	0.113338	0.301669	0	0.00175881	0.0568329	0	0	0.000316435	0.04	0.180274	1.01414
TCGA.DX.A1L2.01A.22R.A24X.07	SARC	0.00722397	0	0	0.0309543	0	0.126367	0	0.00595806	0.00410157	0	0	0.0444719	0.0311001	0	0.0294376	0.628723	0.000829744	0	0.0908329	0	0	0	0.008	0.290089	0.978043
TCGA.DX.A23R.01A.11R.A26T.07	SARC	0.0573265	0	0.0172121	0.0562067	0	0.13346	0	0.0694465	0.00508139	0	0	0.023885	0.0228262	0	0.0696634	0.468547	0	0	0.0696801	0	0	0.00666523	0.1	0.116991	1.04028
TCGA.DX.A1L3.01A.11R.A24X.07	SARC	0	0	0	0.0427979	0	0.0889342	0	0.0295536	0.000850562	0	0	0.0285013	0.0288364	0	0.0725639	0.525548	0	0	0.182414	0	0	0	0.002	0.477878	0.8782
TCGA.DX.A23T.01A.11R.A26T.07	SARC	0.0407837	0	0.0199943	0.107389	0	0.17877	8.08983e-05	0.0574782	0.0210828	0	0	0.024462	0.0898918	0	0.0147497	0.395937	0	0.00347825	0.0354442	0	0	0.0104589	0.14	0.0917517	1.04954
TCGA.DX.A23Y.01A.11R.A27Q.07	SARC	0.0195297	0	0.0179792	0.227487	0	0.158686	0	0.0216653	0.0532641	0.0452175	0	0.025423	0.035292	0	0.108169	0.273226	0	0	0	0.0140622	0	0	0.034	0.189074	1.02098
TCGA.DX.A3LY.01B.11R.A27Q.07	SARC	0	0	0.00524918	0.0127236	0	0.0524282	0	8.20036e-05	0	0	0	0.0243793	0.0187593	0	0.00429425	0.833071	0	0	0.0271664	0.00384058	0	0.0180065	0	0.576182	0.81808
TCGA.HB.A43Z.01A.11R.A24X.07	SARC	0.0244535	0	0	0.0829033	0	0.131922	0	0.0107571	0	0	0	0.0393725	0.118424	0.0788932	0.037336	0.227224	0	0	0.248714	0	0	0	0.204	0.0682125	1.05346
TCGA.DX.A23Z.01A.11R.A27Q.07	SARC	0.00261438	0.00223811	0.00714524	0.0757258	0	0.125912	0	0.014972	0.0497842	0	0	0.0526392	0.0776459	0	0.0623992	0.390032	0.00282082	0	0.136071	0	0	0	0.28	0.0496914	1.06306
TCGA.K1.A42W.01A.11R.A24X.07	SARC	0.00383006	0.000222282	0	0.0569689	0	0.0910426	0	0.0168951	0.0266664	0	0	0.0155943	0.124988	0	0.0446177	0.478244	0	0	0.14093	0	0	0	0.008	0.303995	0.962606
TCGA.IF.A4AK.01A.21R.A24X.07	SARC	0.0412652	0	0.0290496	0.147533	0	0.0810146	0	0.0598851	0	0	0.0171112	0.00846608	0.0506305	0.123428	0.084953	0.319552	0	0	0.0371115	0	0	0	0.046	0.170662	1.01716
TCGA.IF.A4AJ.01A.11R.A24X.07	SARC	0.000633037	0.00060655	0	0.262645	0	0.100523	0	0.0651877	0.031388	0	0	0.00957142	0.0109969	0	0.108223	0.35707	0.00743497	0	0.0436254	0	0	0.00209512	0.008	0.313128	0.960726
TCGA.IE.A4EK.01A.11R.A24X.07	SARC	0	0.00837074	0.00696379	0.0920804	0	0.121956	0	0	0.00779339	0	0.0166549	0.0532504	0.0656056	0	0.0464229	0.346254	0	0	0.234648	0	0	0	0.5	0.0110417	1.07906
TCGA.IE.A4EJ.01A.11R.A24X.07	SARC	0.04625	0	0.0248939	0.10945	0	0.152483	0	0.0192249	0.0487293	0.0048733	0	0.0416251	0.0101089	0	0.0978041	0.401896	0	0.00158622	0.0398648	0	0	0.00121123	0.126	0.0965737	1.05046
TCGA.IE.A4EI.01A.11R.A24X.07	SARC	0.00557806	0.0443726	0	0.00507909	0	0.133453	0	0	0	0	0.0389894	0.00678139	0.0335121	0.0112213	0	0.626324	0	0.0163873	0.0783013	0	0	0	0.046	0.172087	1.0348
TCGA.HS.A5N9.01A.11R.A26T.07	SARC	0	0	0.00336622	0.116612	0	0	0	0.053753	0	0	2.36715e-05	0.0136113	0	0.619737	0.0394291	0.114643	0	0	0.0373157	0	0.00150888	0	0.022	0.211985	1.06544
TCGA.IE.A4EH.01A.11R.A24X.07	SARC	0	0	0	0.047423	0	0.152759	0	0.026092	0	0	0.0430351	0.0233785	0.0202267	0	0.010732	0.595308	0	0.0262544	0.0547907	0	0	0	0.1	0.114777	1.05742
TCGA.HS.A5NA.01A.11R.A26T.07	SARC	0	0	0	0.0838497	0	0.0822427	0	0.0951915	0.0129801	0.00151021	0	0.0437903	0.111456	0.136594	0.0423082	0.338836	0.00160042	0	0.0467394	0	0.00290206	0	0.02	0.220345	0.998983
TCGA.HS.A5N8.01A.11R.A26T.07	SARC	0	0.00319222	0.000156384	0.0858492	0	0.0479177	0.043647	0.0310516	0	0	0	0.0197842	0.00167963	0.0118158	0.000444676	0.634817	0	0.0163362	0.0880383	0	0	0.0152697	0.016	0.232898	1.00627
TCGA.FX.A2QS.01A.11R.A21T.07	SARC	0.00590169	0	0.0137768	0.0676242	0	0.20369	0.0117124	0.0419026	0.00824712	0	0.00481397	0.00642133	0.0154944	0	0.118919	0.453854	0.00524156	0	0.0186455	0	0	0.0237556	0.078	0.142785	1.03782
TCGA.FX.A3NJ.01A.11R.A21T.07	SARC	0	0.016992	0.0168465	0.0510757	0	0.12042	0	0.0287978	0.00146148	0	0	0.0683557	0.0821123	0	0.0363689	0.233233	0	0.000334388	0.344001	0	0	0	0.076	0.143789	1.03164
TCGA.FX.A3TO.01A.11R.A22K.07	SARC	0	0.0932657	0.00984607	0.0748547	0	0.0563437	0	0	0	0	0	0.0344504	0.044933	0	0.0277356	0.491363	0	0.00935659	0.157852	0	0	0	0.052	0.161567	1.02336
TCGA.FX.A3RE.01A.11R.A22K.07	SARC	0.0354327	0	0.0147675	0.025772	0	0.0217666	0	0.107595	0	0	0	0.0503549	0.0355209	0.113033	0.0152752	0.557577	0	0	0	0.0229055	0	0	0.012	0.253529	0.998737
TCGA.HB.A2OT.01A.11R.A21T.07	SARC	0	0.00734497	8.92458e-05	0	0.00477675	0	0	0.0129206	0	0	0.00500622	0.000362165	0	0.671824	0	0.268863	0	0	0	0.0187791	0	0.0100338	0	0.791585	0.614695
TCGA.HB.A3L4.01A.11R.A21T.07	SARC	0.00810792	0	0	0.018948	0	0.0118414	0	0.0306722	0.0118585	0	0.0338803	0.00651207	0.00143698	0.420354	0.00597019	0.396037	0	0	0.0543823	0	0	0	0.002	0.455463	0.902205
TCGA.IE.A3OV.01A.11R.A22K.07	SARC	0.0209954	0	0.0473267	0.103681	0	0.149246	0	0.0199669	0.071362	0	0	0.00864789	0.0715189	0.0213942	0.0967856	0.365489	0	0	0.0235868	0	0	0	0.08	0.136607	1.0317
TCGA.FX.A2QS.11A.11R.A21T.07	SARC	0.0363849	0	0.229693	0.0602039	0	0.0880668	0	0.00189435	0.000192059	0	0	0.0485499	0.126834	0	0.0421114	0.320628	0	0	0.0454411	0	0	0	0.01	0.258452	0.989192
TCGA.K1.A3PN.02A.11R.A22K.07	SARC	9.62108e-05	0.00382037	0	0.0498384	0	0.169266	0	0.0106166	0.0487724	0	0	0.00187613	0.097247	0	0.0318152	0.473168	0	0	0.113484	0	0	0	0.056	0.156737	1.0268
TCGA.DX.A3M2.01A.21R.A22K.07	SARC	0	0.0494206	0	0.0960073	0	0.0116898	0	0.0335496	0.0313624	0.00501917	0	0.0727262	0.0427527	0	0.0327563	0.541887	0.0112418	0	0.065664	0	0	0.00592289	0.016	0.233421	0.997798
TCGA.DX.A3LW.01A.21R.A21T.07	SARC	0.115044	0	0.0374441	0.016839	0	0.0289023	0	0.0310775	0	0	0	0.0442784	0.0189551	0	0.0231242	0.583757	0	0	0.0980177	0	0	0.00256088	0.01	0.274139	0.981708
TCGA.DX.A3U5.01A.11R.A22K.07	SARC	0.00129439	0	0	0.0509455	0	0.0489593	0	0.00772803	0.00748403	0.0067924	0	0.0218926	0.0844797	0	0.0110673	0.7267	0	0.00642817	0.0152434	0	0	0.0109856	0.002	0.499261	0.868323
TCGA.DX.A3M1.01A.11R.A22K.07	SARC	0.0103566	0	0	0.0519693	0	0.0238056	0	0.00409207	0.0370811	0	0.0238618	0	0.0216992	0.147006	0.0314802	0.617282	0	0	0.031366	0	0	0	0.002	0.456106	0.894483
TCGA.K1.A42X.01A.11R.A24X.07	SARC	0	0.0673389	0.0501326	0.0582487	0	0.137122	0	0.0300928	0	0	0	0.0480806	0.0205346	0	0	0.216336	0	0.0110031	0.36111	0	0	0	0.082	0.133203	1.03772
TCGA.KF.A41W.01A.11R.A24X.07	SARC	0.040901	0	0.0349257	0.0687582	0	0.183828	0	0.0147664	0	0	0.0119358	0.0110605	0.0279229	0.144044	0.0708938	0.350827	0	0	0.0388026	0	0	0.00133412	0.102	0.111625	1.04414
TCGA.MO.A47P.01A.11R.A24X.07	SARC	0	0.0137349	0.0218116	0.248953	0	0.131748	0	0.0510297	0.0194048	0.012143	0	0.0580315	0.0260643	0	0.0304902	0.334344	0.0522448	0	0	0	0	0	0.05	0.165188	1.0286
TCGA.PC.A5DK.01A.11R.A27Q.07	SARC	0.0358943	0	0.0156575	0.255254	0	0.0451503	0	0.068137	0.0246652	0	0	0.095764	0.0399235	0	0.0565274	0.155886	0.000709358	0	0.206431	0	0	0	0.054	0.160889	1.02663
TCGA.IF.A3RQ.01A.11R.A22K.07	SARC	0.00769869	0	0	0.0228732	0	0.145686	0	0	0	0	0	0.0391104	0.0253766	0	0.00331943	0.671695	0	0.000949165	0.0791904	0	0	0.00410058	0.01	0.261678	0.99722
TCGA.IS.A3K6.01A.11R.A21T.07	SARC	0.000273293	0	0.0572605	0.356012	0	0	0.0277814	0.13705	0.0698739	0	0	0.107096	0.00833206	0.0413901	0.0288037	0.166127	0	0	0	0	0	0	0.012	0.244163	1.01003
TCGA.K1.A3PO.11A.12R.A21T.07	SARC	0.00233334	0.0145694	0.00710344	0.035907	0	0.0449952	0	0.00766408	0	0	0	0.0224776	0.0600811	0	0	0.467926	0.0116693	0.00504399	0.32023	0	0	0	0.008	0.292901	0.974668
TCGA.DX.A3LU.01A.11R.A21T.07	SARC	0.0235945	0	0.00905881	0.160053	0	0.0535416	0	0.0760734	0.0615063	0.0265535	0	0.0591395	0.0667365	0	0.0914074	0.357412	0	0	0.014923	0	0	0	0.282	0.0484195	1.07433
TCGA.DX.A3LT.01A.12R.A21T.07	SARC	0	0.0318369	0	0.116408	0	0.0297866	0	0	0.0622285	0	0	0	0.00578212	0.0933734	0.00853933	0.419882	0	0	0.232164	0	0	0	0	0.563987	0.834042
TCGA.IS.A3K7.01A.11R.A21T.07	SARC	0	0.029137	0	0.119309	0	0.108504	0	0.149917	0.0225363	0	0	0.083951	0	0.0285471	0.0365368	0.420261	0	0	0.00130092	0	0	0	0.006	0.344506	0.946087
TCGA.IS.A3K8.01A.11R.A21T.07	SARC	0.0381704	0	0	0.0411359	0	0.0440723	0	0.0868089	0	0.00786943	0	0.050477	0	0.126947	0.024026	0.446164	0	0	0.13433	0	0	0	0.076	0.143291	1.03633
TCGA.IS.A3KA.01A.11R.A21T.07	SARC	0	0.0192201	0.0325457	0.47842	0	0	0	0.113456	0.0952984	0	0	0.12081	0.0127434	0.0713394	0.0131415	0.0419013	0	0	0	0.00112433	0	0	0.13	0.0944962	1.12193
TCGA.IW.A3M4.01A.11R.A21T.07	SARC	0.115015	0	0.0164199	0.0254671	0	0.11022	0	0.103641	0	0.0126231	0	0.0762848	0.0745861	0.0236365	0.00485104	0.234055	0	0	0.18366	0.01954	0	0	0.032	0.19633	1.00088
TCGA.IW.A3M6.01A.11R.A21T.07	SARC	0.0107741	0.0108572	0	0.214507	0	0.0705724	0.00264251	0.0216519	0.111671	0	0	0.00271717	0.0264498	0	0.00132031	0.502836	0.00267579	0.00192141	0.0194029	0	0	0	0.382	0.0262189	1.09408
TCGA.IW.A3M5.01A.22R.A21T.07	SARC	0.00169525	0.00373282	0	0.0561871	0	0	0.00174709	0.0128775	0.021846	0	0	0	0	0.484615	0.0030041	0.37717	0	0	0.0371244	0	0	0	0	0.737092	0.684155
TCGA.K1.A3PO.01A.11R.A21T.07	SARC	0.0893172	0	0.0571429	0.185031	0	0.121288	0	0.0614464	0.0261768	0	0	0.0684506	0.0297338	0	0.010564	0.246001	0.00384021	0	0.101008	0	0	0	0.01	0.266102	0.976048
TCGA.K1.A3PN.01A.11R.A22K.07	SARC	0.0361976	0	0.00437746	0.0617852	0	0.182892	0	0	0.0300393	0	0.0411841	0.007018	0.0859415	0	0.00898915	0.384758	0	0.00488235	0.151935	0	0	0	0.082	0.133399	1.02778
TCGA.DX.A3LS.01A.11R.A21T.07	SARC	0.0162849	0	0.00543313	0.0772524	0	0.25204	0	0.0188173	0.0457806	0	0	0.000477932	0.0267832	0	0.048196	0.492871	0	0	0.00683078	0	0	0.00923275	0.002	0.460083	0.88734
TCGA.DX.A2J1.01A.11R.A21T.07	SARC	0.01117	0.00304804	0.0034639	0.0864838	0	0.121466	0	0	0.0515007	0	0.00515215	0.0222413	0.0707258	0	0.00771029	0.540004	0.000734056	0.00173	0.0699097	0	0	0.00465987	0.006	0.352057	0.941727
TCGA.DX.A2J4.01A.32R.A21T.07	SARC	0.0198178	0.000283923	0.0096417	0.0353884	0	0.0663768	0	0.0348781	0.00425851	0.0060574	0	0.046514	0	0	0.00464917	0.277457	0	0.00795968	0.486717	0	0	0	0.008	0.28484	0.987891
TCGA.DX.A2IZ.01A.11R.A21T.07	SARC	0.00646642	0	0	0.0260963	0	0.242272	0	0.135087	0	0	0.0235854	0.0164185	0.128134	0.2429	0.0135464	0.0547782	0	0.024292	0	0.0788297	0.00759485	0	0.31	0.0415855	1.07845
TCGA.DX.A2J0.01A.11R.A21T.07	SARC	0.218877	0	0.169733	0.0700336	0	0.105533	0.000578474	0.00531495	0.0271839	0	0	0.0452624	0.0189322	0	0.0152375	0.17239	0.014518	0	0.135483	0	0	0.000922345	0.002	0.444515	0.896346
TCGA.HS.A5N7.01A.21R.A26T.07	SARC	0	0.0441505	0.0251875	0.0968298	0	0.045063	0	0.0199423	0.0105865	0	0.0174944	0.00772811	0.0798955	0.0144453	0.00785421	0.601156	0.00380657	0.0173133	0.00064579	0.00790113	0	0	0.022	0.209845	1.01666
TCGA.KD.A5QT.01A.11R.A27Q.07	SARC	0.0378246	0	0.0343577	0.109719	0	0.182296	0	0.0862887	0.00601024	0	0	0.0649511	0.0354435	0	0.057229	0.233474	0	0	0.152407	0	0	0	0.08	0.136664	1.02663
TCGA.KD.A5QU.01A.11R.A27Q.07	SARC	0.00790944	0	0	0.230704	0	0.080671	0.00411774	0.0376987	0.0178517	0	0	0.0310091	0.014652	0.0307461	0.0311805	0.342203	0.0127016	0	0.158555	0	0	0	0.008	0.291258	0.96526
TCGA.PC.A5DO.01A.11R.A26T.07	SARC	0	0.0108027	0.00629037	0.129333	0	0.0774197	0	0.0199993	0.0588402	0	0.0142913	0.0181267	0.0625749	0.0387038	0.0110121	0.498253	0.0271915	0	0.0271621	0	0	0	0.008	0.278058	0.977084
TCGA.DX.A23V.01A.11R.A29R.07	SARC	0.0213793	0	0	0.0404209	0	0.119249	0	0	0.0169569	0	0.00200759	0.00374687	0.140629	0	0.0592078	0.585884	0	0	0.0105185	0	0	0	0.002	0.521818	0.853004
TCGA.DX.A3U6.01A.11R.A29R.07	SARC	0.0540891	0	0.0108908	0.333471	0	0.0667478	0	0.0643058	0.0445681	0	0	0.0212661	0.0490402	0	0.0966966	0.244724	0.00363016	0	0.0105707	0	0	0	0.104	0.109982	1.05703
TCGA.MB.A5Y9.01A.11R.A29R.07	SARC	0	0.00387669	0.0354037	0.138884	0	0	0.0119962	0.0408827	0.0496977	0	0	0.0515924	0.0121929	0	0.0208434	0.586354	0	0	0.0442613	0	0	0.00401507	0.092	0.122595	1.05168
TCGA.MB.A5YA.01A.11R.A29R.07	SARC	0.0152304	0.0182752	0	0.0299997	0	0.145341	0	0.0252121	0	0.00624824	0	0.0560697	0.102508	0	0.0594379	0.266944	0	0.00845196	0.266281	0	0	0	0.008	0.277023	0.969673
TCGA.MB.A5Y8.01A.11R.A29R.07	SARC	0.00167631	0.00656919	0.000516922	0	0	0	0	0.0243788	0.0164799	0.024957	0	0.000741162	0	0.340137	0.00275795	0.516167	0.00588078	0	0.0597384	0	0	0	0	0.688242	0.730785
TCGA.JV.A5VE.01A.11R.A29R.07	SARC	0.00167128	0	0.0154891	0.215894	0	0.0911222	0	0.108779	0.0162005	2.64887e-05	0	0.0641262	0.0010213	0	0.0832111	0.401315	0	0	0	0.00114375	0	0	0.106	0.106766	1.05898
TCGA.HB.A5W3.01A.11R.A29R.07	SARC	0.0230567	0	0.00457679	0.0369966	0	0.1919	0	0.00240948	0	0	0	0.0408663	0.0363343	0	0.0460624	0.351089	0	0	0.266708	0	0	0	0.01	0.25776	0.979843
TCGA.JV.A5VF.01A.11R.A29R.07	SARC	0	0.0264257	0.0048253	0	0	0.00360075	0.0191636	0.0569355	0	0	0	0.0120492	0	0.50541	0	0.357597	0	0	0.0139934	0	0	0	0	0.728336	0.691735
TCGA.DX.A3U8.01A.11R.A29R.07	SARC	0.00809826	0	0	0.0631563	0	0.129713	0	0.0226251	0.0352025	0	0.0131074	0	0.131116	0	0.0561467	0.507651	0	0	0.0262559	0	0	0.00692723	0.008	0.298803	0.967831
TCGA.DX.A3U7.01A.11R.A29R.07	SARC	0.0302001	0	0.0203241	0.0696418	0	0.216727	0	0	0.0371719	0	0.0932242	0.031292	0.0644094	0.000877145	0.0191045	0.401049	0	0	0.0159788	0	0	0	0.05	0.164196	1.0233
TCGA.PC.A5DN.01A.12R.A27Q.07	SARC	0.0135108	0.000806978	0	0.102207	0	0.0241687	0	0.0890312	0.00931103	0	0.0690046	0	0.107952	0.173327	0.0199627	0.300126	0.000293439	0	0	0.0745703	0.0157281	0	0.092	0.124088	1.04239
TCGA.PC.A5DL.01A.11R.A26T.07	SARC	0.0148219	0	0.0165611	0.053469	0	0.230527	0	0.000438314	0	0	0	0.0384909	0.118182	0	0.0631389	0.258954	0	0	0.205417	0	0	0	0.012	0.251663	0.978384
TCGA.DX.A48P.01A.11R.A30C.07	SARC	0	0.0150494	0.0189535	0.1018	0	0.0989872	0	0.0427578	0.00439667	0	0	0.0434022	0.0439781	0	0.0468867	0.338385	0	0	0.245404	0	0	0	0.014	0.239003	0.985895
TCGA.DX.A48U.01A.11R.A30C.07	SARC	0.00965937	0	0	0.0736797	0	0.156962	0	0.00245851	0	0.000720636	0.00390467	0.00399453	0.0262491	0	0.0100215	0.383103	0	0.0104891	0.318758	0	0	0	0.172	0.0818181	1.0624
TCGA.DX.A6BH.01A.12R.A30C.07	SARC	0.0254435	0	0.000115611	0.0782127	0	0.128981	0	0.0204389	0.0417523	0	0	0	0	0.139621	0.0758659	0.386046	0	0	0.103523	0	0	0	0.008	0.308826	0.960275
TCGA.IE.A6BZ.01A.11R.A30C.07	SARC	0.0030982	0	0.0019812	0.137681	0	0.103456	0	0.0568698	0.0197868	0	0	0.00963302	0.01407	0	0.0913091	0.484367	0	0	0.077747	0	0	0	0.08	0.137621	1.03834
TCGA.FX.A48G.01A.11R.A24X.07	SARC	0.0454721	0	0	0.10835	0	0.0222249	0	0.0513053	0.0842676	0	0.00477973	0.0708099	0.0714873	0	0	0.353298	0	0.00367155	0.184334	0	0	0	0.078	0.142468	1.02574
TCGA.HB.A3YV.01A.11R.A24X.07	SARC	0.0187186	0	0.00320171	0.195186	0	0.083661	0	0.0975907	0.0082006	0	0	0.0216816	0.105624	0	0.0245012	0.438311	0	0.00193057	0	0.00139275	0	0	0.222	0.0640212	1.07087
TCGA.DX.A1KW.01A.22R.A24X.07	SARC	0.011514	0	0	0.056319	0	0.119437	0	0.000191752	0	0	0	0.0338089	0.10388	0	0.0128936	0.575529	0	0	0.0841772	0	0	0.00224908	0.02	0.215114	1.01113
TCGA.FX.A3NK.01A.11R.A21T.07	SARC	0.265231	0	0.146506	0.036935	0	0.0782556	0	0.0373698	0.00342771	0	0	0.0315554	0.0135403	0	0.0202525	0.288237	0	0	0.0786899	0	0	0	0.004	0.44396	0.89739
TCGA.DX.A1KX.01A.22R.A24X.07	SARC	0.0622708	0	0	0.059831	0	0.165965	0	0.00106594	0.0287272	0	0.0154181	0	0.0270632	0	0.0983983	0.493528	0	0	0.0352999	0	0	0.0124322	0.05	0.164284	1.02692
TCGA.DX.A23U.01A.11R.A26T.07	SARC	0	0.0089857	0	0.00254372	0	0.060727	0	0.0185405	0.000480263	0.00656863	0	0.00725645	0	0.245215	0.057878	0.576065	0	0	0.0157397	0	0	0	0	0.533698	0.847356
TCGA.DX.A48R.01A.11R.A30C.07	SARC	0.0635773	0	0	0.0818241	0	0.168101	0	0.0121818	0	0	0.00516076	0.0352293	0.0307645	0	0.00697182	0.317561	0	0.00218942	0.275312	0	0.00112713	0	0.462	0.0145316	1.07872
TCGA.DX.A3U9.01A.11R.A30C.07	SARC	0	0.0218373	0	0.0476495	0	0.221323	0	0.00780768	0.00552534	0	0.0599279	0.00661002	0	0.143735	0.0133086	0.285848	0	0	0.186427	0	0	0	0.37	0.0282655	1.07426
TCGA.DX.A3UF.01A.11R.A30C.07	SARC	0	0.0133083	0	0.101485	0	0.0578023	0	0.010861	0.00762366	0	0	0.0611221	0.069809	0	0.266689	0.297399	0	0	0.1139	0	0	0	0.006	0.35718	0.950179
TCGA.LI.A67I.01A.31R.A30C.07	SARC	0.00421615	0.0033208	0.00900677	0.0192269	0	0.0361628	0.032559	0.00107941	0.00482512	0	0.012347	0.0188015	0	0.204189	0.0122191	0.62057	0	0	0.00546375	0	0	0.0160124	0.002	0.494579	0.873463
TCGA.DX.A3UE.01A.11R.A30C.07	SARC	0.0702855	0	0	0.0472412	0	0.227603	0	0.053472	0.0168515	0	0.0020367	0	0.0376956	0	0	0.469236	0	0.022038	0.0517036	0	0	0.00183619	0.134	0.0933857	1.05333
TCGA.MJ.A68J.01A.11R.A30C.07	SARC	0	0.0184246	0.0067915	0.0435066	0	0.0534239	0	0.0248771	0.0222893	0	0	0.0439507	0.0124437	0	0.0142684	0.349258	0.0875541	0	0.323212	0	0	0	0.004	0.40941	0.913048
TCGA.DX.A48J.01A.21R.A30C.07	SARC	0	0	0.00210575	0.0848185	0	0.185285	0	0.00237463	0	0	0	0.0545336	0.019353	0	0.0272231	0.212211	0	0.0018435	0.410252	0	0	0	0.008	0.296138	0.972694
TCGA.MJ.A68H.01A.11R.A30C.07	SARC	0	0.0588701	0.00686825	0.02257	0	0.173594	0	0.0425137	0.0118354	0	0	0.0319038	0.0360159	0	0.0349983	0.504715	0.00996665	0.0213701	0.0447792	0	0	0	0.068	0.149215	1.03022
TCGA.RN.A68Q.01A.11R.A30C.07	SARC	0.0108204	0.00244035	0	0.0570294	0	0.0829251	0	0.0258826	1.42109e-05	0	0	0.0442123	0.218071	0	0.0204809	0.503861	0	0	0	0.0342624	0	0	0.012	0.25111	0.994964
TCGA.DX.A3UB.01A.11R.A30C.07	SARC	0	0.0517822	0.0142356	0.0861437	0.0672617	0	0	0.00539563	0.0286173	0	0	0.0183814	0.0725438	0	0	0.482398	0.00346899	0	0.169772	0	0	0	0.106	0.10571	1.04691
TCGA.DX.A6BA.01A.11R.A30C.07	SARC	0	0.0220172	0	0.00389998	0	0.0837881	0	0	0.00598379	0.000185135	0	0.0167673	0.45203	0	0.00621211	0.282423	0	0.00333035	0.123363	0	0	0	0.018	0.223729	1.01212
TCGA.DX.A48N.01A.11R.A30C.07	SARC	0.0284329	0	0	0.0453829	0	0.0637328	0	0.00534336	0.0197555	0	0.0301657	0	0.0362281	0	0.0367108	0.548005	0	0.0082836	0.177959	0	0	0	0.032	0.190884	1.01777
TCGA.DX.A3UC.01A.11R.A30C.07	SARC	0.0114434	0	0.0334057	0.0746407	0	0.194448	0	0.0291631	0	0	0	0.0462252	0.0860411	0	0.0186079	0.373276	0.0194354	0	0.113314	0	0	0	0.014	0.238846	0.984625
TCGA.DX.A6B7.01A.11R.A30C.07	SARC	0.00421831	0	0	0.092736	0	0.0355688	0	0.017468	0	0	0.0171368	0.0098439	0.0176983	0	0.00912212	0.371046	0	0.0112113	0.41395	0	0	0	0.034	0.190107	1.0281
TCGA.DX.A3UD.01A.11R.A30C.07	SARC	0	0.0395271	0.040076	0.0563447	0	0.184664	0	0.0132932	0.0241396	0.0251887	0	0.0367184	0.0304343	0	0.0526643	0.329592	0.0798975	0	0.0874605	0	0	0	0.014	0.238165	0.982701
TCGA.DX.A3UA.01A.12R.A30C.07	SARC	0	0.00374077	0	0.0326133	0	0	0.00287336	0.0210955	0.0182377	0.00523877	0.0124124	0	0	0.362295	0.00727686	0.479474	0.00298006	0	0.0517619	0	0	0	0	0.677983	0.739841
TCGA.DX.A48O.01A.11R.A30C.07	SARC	0.00253531	0.0122672	0	0.194673	0	0	0	0.0193029	0.0231281	0	0	0.017744	0.0562148	0	0.0734418	0.20451	0.00349947	0	0.392683	0	0	0	0.006	0.344666	0.946193
TCGA.DX.A48L.01A.11R.A30C.07	SARC	0.0643972	0	0	0.0636101	0	0.148204	0	0.0141997	0.0140252	0	0.0238049	0.00265743	0.0464103	0	0.0216804	0.355216	0	0.00683852	0.238957	0	0	0	0.456	0.0156954	1.07408
TCGA.DX.A7EL.01A.12R.A36F.07	SARC	0.0132234	0	0.0254137	0.248206	0	0.13674	0	0.0505321	0.041634	0.00894656	0	0.076776	0.0385591	0	0.0972475	0.154457	0.00577772	0	0.0988591	0.00362745	0	0	0.17	0.0823574	1.06711
TCGA.X6.A8C7.01A.11R.A36F.07	SARC	0	0.038806	0.0118079	0.010223	0	0.0583298	0	0.0336562	0.00431554	0	0	0.0359199	0	0.349817	0	0.177608	0	0	0.279516	0	0	0	0.192	0.0731002	1.08483
TCGA.DX.A7EM.01A.11R.A36F.07	SARC	0.0226435	0	0.0341093	0.101354	0	0.191427	0	0.0302468	0.000381528	0	0	0.0436431	0.068601	0	0.0504992	0.267372	0	0	0.189723	0	0	0	0.008	0.306573	0.955464
TCGA.QQ.A5VB.01A.11R.A36F.07	SARC	0	0	0.00322113	0.23545	0	0	0	0.0897794	0.0545038	0	0	0.0558786	0.0117772	0	0.073219	0.346688	0	0	0	0.11787	0	0.0116129	0.006	0.353674	0.940817
TCGA.FX.A8OO.01A.11R.A36F.07	SARC	0.0101212	0	0	0.0800005	0	0.30509	0	0.00318587	0.0069079	0	0.0723413	0.0104651	0.0853573	0.00920406	0.00189482	0.313593	0	0	0.101838	0	0	0	0.572	0.00168975	1.08642
TCGA.X6.A8C4.01A.11R.A36F.07	SARC	0.00872119	0	0	0.0396609	0	0.268827	0	0.00485043	0.019402	0	0	0.0330799	0.0685329	0	0	0.515554	0.000896524	0	0	0.0375857	0.00288868	0	0.104	0.107609	1.05775
TCGA.DX.A6Z0.01A.13R.A36F.07	SARC	0.00769787	0	0.0197963	0.115712	0	0.0631122	0	0.0606028	0.0397989	0	0	0.036564	0.01264	0	0.131883	0.343936	0	0	0.168257	0	0	0	0.018	0.226689	0.993968
TCGA.MB.A8JK.01A.11R.A36F.07	SARC	0.0109099	0.000468007	0	0.158747	0	0	0	0.0212559	0.0961327	0.0384813	0	0	0.0139045	0.052536	0.035482	0.225613	0	0	0.34647	0	0	0	0.008	0.316437	0.957279
TCGA.X6.A8C6.01A.11R.A36F.07	SARC	0.00429412	0	0	0.0845598	0	0.0380526	0.000166643	0	0.00868361	0.0180138	0	0	0.0410953	0	0.00864659	0.697812	0	0.0105798	0.0880953	0	0	0	0.006	0.386178	0.933303
TCGA.X6.A8C5.01A.11R.A36F.07	SARC	0.000402031	0	0.0269113	0.154554	0	0.125056	0	0.0127011	0.0466258	0	0	0.0702637	0.141003	0	0.0342965	0.284791	0	0.000851757	0.102545	0	0	0	0.048	0.167012	1.01481
TCGA.DX.A6Z2.01A.12R.A36F.07	SARC	0	0	0.0140031	0.15691	0	0.220888	0	0.0128212	0.0448861	0	0	0.0296248	0.0821018	0	0.0660426	0.246979	0	0.00176597	0.123977	0	0	0	0.008	0.285744	0.966981
TCGA.DX.A7EU.01A.22R.A36F.07	SARC	0.000504108	0	0.00749182	0.0704538	0	0.0434341	0	0.0192614	0.00640712	0	0	0.0254521	0.0109917	0	0.0665759	0.682175	0	0	0.0672532	0	0	0	0.004	0.441816	0.900298
TCGA.DX.A7ET.01A.11R.A36F.07	SARC	0	0.0457442	0.00464772	0.247507	0	0	0	0.0488296	0.0923715	0.0272044	0	0.0813097	0.0253827	0	0.0961263	0.257254	0.0096517	0	0.0639706	0	0	0	0.008	0.30432	0.9637
TCGA.DX.A7ER.01A.11R.A36F.07	SARC	0	0.0884029	0.0437168	0.0516116	0.156986	0.102326	0	0	0	0	0.0159261	0.159535	0.0701946	0	0	0.274651	0	0	0	0.0366506	0	0	0.664	-0.00792352	1.1023
TCGA.X6.A8C3.01A.11R.A36F.07	SARC	0	0.0215254	0.0102174	0.116105	0	0.0618402	0	0.047966	0.01398	0	0	0.0403342	0.0349953	0	0.0556676	0.573506	0	0	0.00787595	0	0	0.0159863	0.006	0.395023	0.921782
TCGA.SI.A71O.06A.11R.A38C.07	SARC	0.00476405	0	0.0131959	0.383791	0	0	0.0378013	0.0740439	0.0316042	0	0	0.0179172	0.00606918	0.0251982	0.0911151	0.262402	0	0	0.0177513	0.0343471	0	0	0.16	0.0852181	1.06868
TCGA.DX.A7EO.01A.11R.A36F.07	SARC	0	0.0783726	0.00432423	0.15421	0	0.0630234	0	0.0356049	0.138325	0	0.025931	0	0.0378321	0.305746	0	0.0791616	0	0	0.0774695	0	0	0	0.938	-0.0281183	1.10893
TCGA.VT.A80G.01A.11R.A36F.07	SARC	0.00583604	0	0	0.141457	0	0.0450388	0	0.0413497	0.00500224	0	0	0.0409537	0.00283305	0	0.0670712	0.54927	0.00283402	0	0.0907781	0	0	0.00757623	0.02	0.21854	1.00576
TCGA.VT.A80J.01A.11R.A36F.07	SARC	0.00618747	0	0.0171709	0.1942	0	0.0546835	0	0.0331109	0.0396687	0	0	0.0218913	0.0822246	0.0196589	0.0536088	0.453096	0.0160497	0	0.00844942	0	0	0	0.006	0.340969	0.945656
TCGA.DX.A6B9.01A.12R.A32Q.07	SARC	0	0.0521174	0	0.0650421	0	0.17118	0	0	0.0147444	0	0	0.102441	0.0414733	0	0.00695936	0.248732	0.00816822	0	0.289142	0	0	0	0.078	0.141329	1.03114
TCGA.UE.A6QU.01A.12R.A32Q.07	SARC	0.0160925	0	0	0.30409	0	0.0384549	0	0.0691105	0.0828473	0.00180022	0	0.0989128	0.0140373	0.0418798	0.117145	0.189518	0.0124409	0	0.0136702	0	0	0	0.02	0.214648	1.01906
TCGA.K1.A6RU.01A.11R.A32Q.07	SARC	0.0129778	0	0.00582297	0.0758366	0	0.0576067	0	0.00752804	0.00206586	0	0	0.0234911	0.0819555	0	0.0589736	0.591251	0	0.00119567	0.0811336	0	0	0.000161722	0.01	0.261322	0.990436
TCGA.DX.A6BB.01A.12R.A32Q.07	SARC	0.0119868	0.0874615	0	0.0408286	0	0.193028	0	0.0433985	0	0	0.0225979	0.0155134	0.0560185	0	0.0753025	0.277121	0	0	0.176743	0	0	0	0.212	0.0664784	1.04846
TCGA.QQ.A5VD.01A.21R.A32Q.07	SARC	0.00164368	0.0170768	0	0.0298663	0	0.0887089	0	0.0165867	0.0308481	0	0	0.0527081	0.0225101	0.346193	0.0241292	0.246645	0.0146826	0	0.108401	0	0	0	0.002	0.462605	0.887101
TCGA.N1.A6IA.01A.12R.A32Q.07	SARC	0.000848868	0.00292439	0	0.0327272	0	0.0668211	0	0.0320305	0.0140794	0	0	0.0107203	0	0.441219	0	0.33507	0	0	0.0635584	0	0	0	0	0.638653	0.77222
TCGA.UE.A6QT.01A.12R.A32Q.07	SARC	0.0552351	0	0	0.222066	0	0.0154456	0.0118323	0.0825478	0.0825566	0	0	0.0292621	0.0728879	0.0671874	0.0733529	0.254256	0	0	0.0333704	0	0	0	0.106	0.106522	1.04415
TCGA.QC.A6FX.01A.11R.A32Q.07	SARC	0	0	0.00229997	0.0489763	0	0.0913145	0	0.0193013	0.0193395	0	0	0.0113965	0	0	0.101886	0.630175	0	0	0.0474399	0	0	0.0278715	0.008	0.315311	0.968352
TCGA.DX.A7EI.01A.11R.A33J.07	SARC	0.062353	0.0200579	0.15576	0.164086	0	0.125758	0	0.105534	0	0	0.018677	0.0407622	0.0125693	0	0.0458604	0.224066	0	0	0.0245155	0	0	0	0.008	0.312247	0.961286
TCGA.SG.A6Z7.01A.12R.A32Q.07	SARC	0	0.0194536	0	0.0328306	0	0.118208	0	0	0.0083257	0	0	0.0223315	0.00824758	0.466785	0	0.249728	0	0.0271329	0.0469569	0	0	0	0.07	0.146885	1.07648
TCGA.K1.A6RT.01A.32R.A33J.07	SARC	0.0496242	0.175278	0.00306756	0.175782	0	0.122651	0	0.0774262	0.0650321	0.0317225	0	0.0222139	0.0267568	0.0182638	0.0758707	0.140538	0	0	0.0157742	0	0	0	0.006	0.394207	0.921171
TCGA.JV.A75J.01A.11R.A32Q.07	SARC	0	0.0011657	0.00517514	0.151194	0	0.236099	0	0.103174	0	0	0	0.0123621	0.0885428	0.203545	0	0	0	0.000348278	0.198394	0	0	0	0.614	-0.00259697	1.0999
TCGA.K1.A6RV.01A.11R.A32Q.07	SARC	0	0.013121	0	0.00402657	0	0	0	0.0172949	0	0.0123045	0	0.00976318	0	0.410924	0.00130448	0.505763	0	0	0	0.0227525	0	0.00274576	0	0.668929	0.744317
TCGA.QQ.A5VC.01A.31R.A32Q.07	SARC	0	0	0.00577616	0.118648	0	0.194597	0	0.0176777	0.0030171	0	0	0.00964341	0.00717585	0	0.019718	0.51001	0	0	0.109236	0	0	0.00449921	0.08	0.139239	1.03765
TCGA.QQ.A5V2.01A.11R.A32Q.07	SARC	0.00203001	0.00102235	0	0.0781264	0	0	0	0.0329032	0.00498585	0	0	0.0274549	0.0305742	0.167732	0	0.623482	0	0	0.0316888	0	0	0	0	0.566249	0.824444
TCGA.QQ.A5V9.01A.11R.A32Q.07	SARC	0.00726597	0	0.0141916	0.168441	0	0	0	0.0234327	0.0441762	0	0	0.0344529	0.0461365	0.00176616	0.00776523	0.601767	0	0	0.0506043	0	0	0	0.058	0.156176	1.04003
TCGA.QQ.A5VA.01A.12R.A32Q.07	SARC	0.0300516	0.0631637	0	0.20471	0	0.180642	0.00331835	0.0607918	0.029288	0.00532859	0	0.0185114	0.0293331	0	0.0943833	0.207334	0.035232	0.000875849	0.0370363	0	0	0	0.08	0.134314	1.03741
TCGA.DX.A6YU.01A.12R.A33J.07	SARC	0	0.00365856	0.000186806	0.226402	0	0.0506852	0	0.031852	0.0309793	0	0	0.0271765	0.00932621	0	0.0972276	0.514568	0	0	0	0	0	0.00793829	0.002	0.496239	0.867463
TCGA.DX.A7EF.01A.11R.A33J.07	SARC	0	0.0289267	0.000603999	0.00470524	0	0.0350115	0.00761089	0.0323223	0.00342033	0	0	0.00787203	0	0.287477	0.0408838	0.506487	0	0	0.0446795	0	0	0	0.008	0.294795	0.994025
TCGA.SG.A849.01A.11R.A355.07	SARC	0.0183445	0	0.00473332	0.259972	0	0.0607933	0	0.0869291	0.0435419	0.00447102	0	0.0362395	0.063632	0	0.0966058	0.296722	0.00628052	0	0.0217345	0	0	0	0.006	0.358844	0.937581
TCGA.MJ.A850.01A.11R.A355.07	SARC	0	0.052667	0	0.0205337	0	0.0953422	0	0.0348793	0.013503	0	0	0.104302	0.0898985	0.0155277	0.000703846	0.251306	0	0.0108861	0	0.310451	0	0	0.418	0.0209462	1.12072
TCGA.X6.A7WD.01A.21R.A355.07	SARC	0	0.0199621	0.00162034	0.0092479	0.0517473	0.0543182	0	0	0	0	0.018446	0.00336632	0	0.259242	0.00607965	0.405128	0	0	0.166629	0.00421298	0	0	0.006	0.344021	0.953323
TCGA.FX.A76Y.01A.11R.A355.07	SARC	0.00713409	0	0	0.0575702	0	0.122716	0	0.072621	0.00549853	0	0	0.0714939	0.0347824	0.0373541	0.0335004	0.242522	0	0	0.314807	0	0	0	0.008	0.322074	0.953071
TCGA.X6.A7WC.01A.12R.A355.07	SARC	0	0	0.0024424	0.142456	0	0	0.0553322	0.0679256	0.0174419	0	0	0.132411	0	0.0944448	0.0496256	0.326832	0.0046872	0	0	0.106402	0	0	0.002	0.521625	0.85333
TCGA.X6.A7WB.01A.11R.A355.07	SARC	0	0.0239453	0	0.110551	0	0.174361	0	0.0136473	0.0199152	0	0	0.0747252	0.0844557	0.0235359	0.00137466	0.420642	0	0	0	0.0432295	0.009617	0	0.326	0.0390446	1.08045
TCGA.X6.A7W8.01A.21R.A355.07	SARC	0	0.00109708	0.0223772	0.037564	0	0	0.000634394	0.0254966	0.0238299	0	0	0.020535	0.0161507	0.0622701	0.0321934	0.693878	0	0	0.0526295	0.00617009	0	0.00517389	0.042	0.177621	1.05173
TCGA.X6.A7WA.01A.12R.A355.07	SARC	0.00354028	0.0113537	0	0.0523553	0	0.0615922	0	0	0.0453313	0	0.00570644	0.0167002	0.22286	0	0.0175358	0.461831	0.020298	0	0.0808958	0	0	0	0.038	0.182882	1.021
TCGA.QC.A7B5.01A.11R.A33J.07	SARC	0	0.0264562	0.0102682	0.0865774	0	0	0.00861654	0.0289582	0.0315032	0	0.0317734	0	0	0.286329	0	0.442253	0	0	0.0472651	0	0	0	0	0.67507	0.752875
TCGA.DX.A6YQ.01A.12R.A33J.07	SARC	0	7.59949e-05	0	0.201586	0	0.0783984	0	0.0276662	0.0284624	0	0	0.0614296	0.0329329	0	0.134339	0.363279	0	0.0411722	0.0210027	0	0	0.00965554	0.006	0.393547	0.921849
TCGA.SI.A71P.01A.12R.A33J.07	SARC	0.0293603	0	0.00134513	0.0749449	0	0.0820392	0.00117269	0.00613834	0.0064126	0	0.00914549	0	0.173111	0	0.040178	0.564192	0	0.00616168	0	0	0.00579928	0	0.002	0.454251	0.891452
TCGA.SI.A71O.01A.12R.A33J.07	SARC	0	0.0145385	0.000731839	0.0289427	0	0	0	0.0646446	0.003929	0.0319556	0	0.0145973	0	0.2041	0.0274603	0.518888	0	0	0.087447	0	0	0.00276529	0.006	0.348078	0.953365
TCGA.SI.A71Q.01A.12R.A33J.07	SARC	0.041403	0	0	0.163393	0	0.0583744	0	0.0143921	0.0520697	0	0.0136217	0.044637	0.050577	0.299694	0.00598738	0.206802	0	0.00255174	0.0464976	0	0	0	0.16	0.0851293	1.06628
TCGA.DX.A6YS.01A.12R.A355.07	SARC	0.0193467	0	0.00572925	0.0383391	0	0.118554	0	0.0311876	0.0169794	0	0	0.0640769	0.0217352	0	0.0914243	0.445304	0	0	0.147323	0	0	0	0.104	0.109845	1.04486
TCGA.DX.A6YR.01A.33R.A355.07	SARC	0.00806507	0	0	0.0939446	0	0.0255143	0	0	0.0108723	0.000664725	0	0.0211175	0.184547	0	0.0257245	0.556111	0.00303466	0	0.0704039	0	0	0	0.006	0.38037	0.931168
TCGA.DX.A6YV.01A.12R.A355.07	SARC	0.0245691	0	0	0.0387795	0	0.130658	0	0.00849584	0.0787992	0	0.0352401	0.0129556	0.0546173	0.26107	0.0060525	0.323609	0	0.000659993	0.0244934	0	0	0	0.1	0.115296	1.05689
TCGA.DX.A6YT.01A.21R.A355.07	SARC	0	0.00250204	0	0.0367326	0	0.170409	0	0.00787388	0.0381795	0	0	0.0832157	0.077496	0	0.0422749	0.490968	0	0.000502093	0.0498456	0	0	0	0.01	0.255633	0.986463
TCGA.DX.A6YZ.01A.12R.A355.07	SARC	0	0.00417547	0.00113635	0.0604226	0	0.0819347	0	0.0164221	0.0131817	0	0	0.0342562	0.0624581	0	0.0229687	0.442047	0	0.0438967	0.2171	0	0	0	0.008	0.334768	0.947162
TCGA.DX.A8BT.01A.11R.A37L.07	SARC	0.0439329	0	0.0422954	0.0393433	0	0.0538765	0	0.00691747	0.0197167	0.0141615	0.00602106	0.0161134	0.00638246	0.0531077	0.0434689	0.61473	0	0	0.0394473	0	0	0.000485208	0.006	0.39389	0.924718
TCGA.WK.A8XS.01A.11R.A37L.07	SARC	0.00570544	0.0265515	0	0.0698935	0	0.207962	0	0.0323428	0.0215913	0	0	0.0124822	0.0642504	0	0.0570124	0.383377	0	0.0323758	0.0864556	0	0	0	0.196	0.070864	1.05434
TCGA.DX.A8BQ.01A.11R.A37L.07	SARC	0	0.0188628	0.0044126	0.275567	0	0	0	0.0653708	0.0296439	0.0639542	0	0.0400449	0.0309466	0	0.0712341	0.356904	0	0	0.0430593	0	0	0	0.006	0.390001	0.922511
TCGA.DX.A8BS.01A.11R.A37L.07	SARC	0	0.00176454	0.00492806	0.0515154	0	0.0344238	0	0.0366184	0	0	0.0112748	0.000206795	0.0490673	0.160634	0.0401221	0.59308	0	0	0	0.0151319	0	0.00123252	0.002	0.455681	0.895133
TCGA.DX.A8BP.01A.11R.A37L.07	SARC	0	0.00986157	0.00530046	0.340014	0	0.0221528	0.0601616	0.0665305	0	0.000541051	0	0.0206867	0.0244718	0.00349724	0.111183	0.317678	0.0149295	0	0	0.00299143	0	0	0.008	0.33176	0.95249
TCGA.3B.A9HR.01A.11R.A38C.07	SARC	0	0.0627723	0.0267903	0.00882288	0.157586	0.10971	0	0	0	0	0	0.0457494	0.0107996	0	0	0.381079	0	0.00627443	0.190415	0	0	0	0.146	0.0904567	1.04555
TCGA.DX.A8BV.01A.11R.A37L.07	SARC	0.0158336	0	0.00548194	0.00180585	0.0144413	0.0217818	0	0.00549515	0	0	0.0299792	0.013206	0.056943	0.0422305	0.0233498	0.669157	0	0	0.100295	0	0	0	0.008	0.317431	0.973016
TCGA.DX.A8BX.01A.11R.A37L.07	SARC	0	0.000918735	0	0.00866319	0	0.0598625	0	0	0.00160276	0	0.0183106	0.0165687	0.155135	0	0.0321261	0.697057	0	0.00524494	0.00418148	0	0	0.00032928	0.004	0.424514	0.915853
TCGA.DX.A8BZ.01A.11R.A37L.07	SARC	0	0.0131638	0	0.00702375	0	0	0	0.00646974	0.00401956	0	0.0113148	0	0	0.208846	0	0.708265	0	0	0.0408975	0	0	0	0	0.659575	0.7529
TCGA.3R.A8YX.01A.11R.A37L.07	SARC	0	0.0156533	0.00354727	0.086497	0	0.102941	0	0.0181753	0.0238246	0	0	0.00591377	9.61198e-05	0	0.0329321	0.699994	0	0.00375236	0	0	0	0.00667413	0.014	0.238307	1.01359
TCGA.DX.A8BK.01A.11R.A37L.07	SARC	0.00842655	0.0162179	0.00335092	0.115979	0	0	0	0.0252266	0.0408426	0	0	0.0365768	0.0487842	0	0.0134618	0.665491	0.00118021	0.00336542	0.0210972	0	0	0	0.002	0.520818	0.853327
TCGA.DX.A8BH.01A.11R.A37L.07	SARC	0	0.0340654	0.00986407	0.343516	0	0.0283989	0.0118706	0.0294959	0.0265543	0	0	0.0792729	0.0978184	0	0.0484548	0.256317	0.0122218	0.00659451	0	0.0155549	0	0	0.052	0.162662	1.03121
TCGA.DX.A8BN.01A.11R.A37L.07	SARC	0.00915458	0	0.00212781	0.0234304	0	0.0696459	0	0.00341908	0.0146802	0	0.00392339	0.0475995	0.104644	0	0	0.638666	0.00101441	0	0.0796987	0	0	0.00199544	0.006	0.344834	0.953195
TCGA.DX.A8BU.01A.11R.A37L.07	SARC	0.000600819	0.0559356	0.0276064	0.244214	0	0.109014	0	0.0413738	0.0298551	0	0.00129295	0	0.0395796	0.114231	0.0311799	0.243967	0	0	0.0611507	0	0	0	0.064	0.150364	1.02518
TCGA.WP.A9GB.01A.11R.A37L.07	SARC	0	0.0252698	0	0.0134473	0	0.205699	0	0.0797561	0	0	0.025074	0.0521726	0.0787285	0.160872	0.00243434	0.000815655	0	0.00508084	0.35065	0	0	0	0.358	0.0307	1.08623
TCGA.X2.A95T.01A.11R.A37L.07	SARC	0.0240031	0	0.000468137	0.154531	0	0.156894	0	0.020376	0.0733313	0	0.0197145	0	0.0312931	0.0480628	0.021731	0.304696	0	0.00142273	0.143476	0	0	0	0.02	0.213455	0.997471
TCGA.WK.A8XO.01A.11R.A37L.07	SARC	0.000182474	0.000698566	0.0152354	0.0649094	0	0.122774	0	0.0165035	0.0165651	0	0	0.0243962	0.0490888	0	0.025098	0.38931	0.0148645	0	0.260031	0	0.00034237	0	0.006	0.395595	0.918837
TCGA.WK.A8XZ.01A.11R.A37L.07	SARC	0.00629697	0.00252459	0	0.0866943	0	0.150753	0	0.030956	0.0590026	0	0	0.0203216	0.132761	0	0.038671	0.316995	0	0	0.15048	0	0	0.00454445	0.1	0.113502	1.03504
TCGA.WK.A8XQ.01A.11R.A37L.07	SARC	0.00485352	0	0.00324192	0.165632	0	0.0362097	0	0.0825669	0	0	0	0.062493	0.0372956	0	0.0341051	0.515784	0	0.00699132	0.0456714	0	0	0.00515617	0.106	0.104627	1.05531
TCGA.QQ.A8VG.01A.11R.A37L.07	SARC	0.00141251	0.00416194	0.00249293	0.114832	0	0.0574956	0	0.0275958	0.0371276	0	0	0.0167411	0.0954082	0.0231006	0.0124686	0.553117	0.00628593	0.0147428	0.0246407	0	0	0.00837692	0.006	0.39702	0.921042
TCGA.QQ.A8VH.01A.11R.A37L.07	SARC	0.0977621	0	0.0407771	0.112022	0.00315718	0	0	0.00520914	0.0256572	0	0	0.00435803	0	0.221966	0	0.468041	0	0	0.0210494	0	0	0	0.02	0.218147	1.018
TCGA.MB.A8JL.01A.11R.A36F.07	SARC	0.0342962	0	0.0632795	0.0594328	0	0.0529454	0.0122434	0.0290671	0.0201362	0	0.0278262	0	0.00785289	0.0845821	0.0238037	0.55709	0	0	0.0271343	0	0	0.000310465	0.054	0.160855	1.03689
TCGA.SG.A6Z4.01A.22R.A33J.07	SARC	0.00493409	0	0	0.0302041	0	0.065942	0.00194543	0.0531184	0.00828606	0	0.024591	0	0	0.23621	0.00321764	0.538065	0	0	0.0284598	0	0	0.00502629	0	0.656001	0.762636
TCGA.DX.A6BE.01A.41R.A32Q.07	SARC	0.0260594	0	0	0.136414	0	0.149827	0	0.0499337	0.0357756	0	0.0121775	0	0.0347031	0.040019	0.107465	0.371344	0	0	0.0362812	0	0	0	0.014	0.236402	0.99263
TCGA.DX.A240.01A.32R.A27Q.07	SARC	0.0090017	0	0.00316199	0.0169386	0	0.0691562	0	0.00979269	0.0147264	0	0.043921	0.0129336	0	0.283255	0	0.489357	0	0	0.047756	0	0	0	0.034	0.190027	1.04622
TCGA.DX.A1L4.01A.12R.A26T.07	SARC	0.00482373	0.0013156	0.000215475	0.0395645	0	0.130779	0	0	0	0	0.014646	0.0210516	0.273752	0.0631801	3.24815e-05	0.398809	0.000222755	0.00748433	0	0.0396669	0	0.00445657	0.008	0.296311	0.972013
TCGA.DX.A6BG.01A.11R.A30C.07	SARC	0.0873721	0	0.0209879	0.230709	0	0.0767479	0.0168048	0.038726	0.0305851	0	0	0.00329825	0.0263072	0.0851406	0.0753005	0.307094	0	0	0.000926963	0	0	0	0.006	0.361788	0.934451
TCGA.PT.A8TR.01A.11R.A37L.07	SARC	0.0099813	0	0	0.123716	0.0355014	0.114698	0	0.0249513	0	0	0.0032017	0	0.0970493	0	0	0.537748	0	0.0339814	0.019172	0	0	0	0.434	0.0175337	1.09693
TCGA.DX.A6B8.01A.11R.A30C.07	SARC	0.0079554	0	0	0.0145665	0	0.168514	0	0.0131421	0	0	0.08109	0.022451	0.0349524	0.147874	0	0.401264	0	0	0.10819	0	0	0	0.102	0.113037	1.04924
TCGA.DX.A48K.01A.11R.A30C.07	SARC	0	0.00504151	0	0.0754547	0	0.0749581	0	0.0481848	0.000746967	0	0	0.0161408	0.0474151	0	0.0207908	0.628017	0	0	0.0802061	0	0	0.00304415	0.008	0.320399	0.962601
TCGA.X9.A973.01A.11R.A38C.07	SARC	0.016115	0	0	0	0	0.157682	0	0.00353145	0.0325223	0	0.0719308	0.0100009	0.22542	0	0.000631435	0.429928	0	0	0.0334059	0	0	0.018833	0.008	0.298863	0.96653
TCGA.X9.A971.01A.11R.A38C.07	SARC	0	0.00408405	0	0.0299421	0	0.212473	0	0.0122499	0	0	0.0805143	0	0.0364125	0.373999	0	0.147889	0	0	0.100936	0	0	0.00149937	0.008	0.320615	0.961623
TCGA.SI.AA8C.01A.11R.A38C.07	SARC	0.00641397	0	0	0.108605	0	0.110745	0	0.0702742	0.026597	0	0	0.00224941	0.0189726	0.190435	0.0227292	0.374633	0	0	0.0683454	0	0	0	0.008	0.293098	0.970593
TCGA.SI.AA8B.01A.11R.A38C.07	SARC	0.0045769	0	0.000533574	0	0	0.0115606	0	0.0138224	0.0136325	0.0308273	0.0108086	0	0	0.301725	0	0.561021	0	0	0.0514927	0	0	0	0	0.694882	0.725504
TCGA.DX.AB2Z.01A.11R.A38C.07	SARC	0.010807	0	0.00458682	0.446079	0	0	0.0250794	0.0591483	0.019491	0	0	0.0909214	0.0172212	0.0298803	0.0274302	0.244748	0.00592403	0	0	0.0186836	0	0	0.002	0.446593	0.897176
TCGA.DX.AB2X.01A.11R.A38C.07	SARC	0	0.00409408	0	0.0373882	0	0.0155182	0	5.90823e-05	0.029468	0	0	0.0190155	0.067342	0.225889	0.00105131	0.589016	0	0	0.0111584	0	0	0	0.008	0.279874	1.00785
TCGA.DX.AB2T.01A.11R.A38C.07	SARC	0	0	0	0.205356	0	0.0430156	0	0.0530613	0.0398364	0.00205344	0	0.0453615	0.0646804	0	0.114314	0.368629	0.000412648	0	0.0632797	0	0	0	0	0.539852	0.846135
TCGA.3B.A9HQ.01A.11R.A38C.07	SARC	0.00496737	0.0129509	0.00585401	0.0714228	0	0.184319	0	0.0428485	0.0226771	0	0	0.0321365	0.0813046	0	0.0500462	0.219141	0.030864	0	0.241468	0	0	0	0.012	0.245302	0.981395
TCGA.3B.A9HO.01A.11R.A38C.07	SARC	0.0094255	0	0.00391841	0.225055	0	0.0162179	0	0.0932415	0.0467483	0	0	0.0408329	0.0811763	0	0.0807566	0.402627	0	0	0	0	0	0	0.008	0.3169	0.957926
TCGA.3B.A9HP.01A.11R.A38C.07	SARC	0.00864315	0.00352504	0.0279151	0.0785088	0	0.0912837	0	0.0349117	0.0521211	0	0.00305934	0.0637482	0.0697184	0	0.0781384	0.435865	0	0	0.0525619	0	0	0	0.012	0.2482	0.985247
TCGA.DX.AB2P.01A.11R.A38C.07	SARC	0.0365895	0	0.0165617	0.0206773	0	0.0072174	0	0.0281645	0	0.00666283	0	0.0166905	0.0183346	0.228382	0.0210925	0.546172	0	0	0.0534552	0	0	0	0.002	0.483315	0.878232
TCGA.DX.AB2F.01A.11R.A38C.07	SARC	0.00042631	0	0.00275843	0.0147729	0	0.0850832	0	0.00591343	0.00648798	0	0	0.062377	0.0794157	0	0.0446338	0.684838	0	0	0	0.00018565	0	0.0131073	0.004	0.419451	0.915591
TCGA.3B.A9HL.01A.11R.A38C.07	SARC	0	0	0.00650488	0.047652	0	0.150074	0.00472747	0.00126407	0.0052067	0	0.0037214	0.0238799	0.0413894	0	0.00921828	0.656335	0	0	0.0470129	0	0	0.00301403	0.006	0.341156	0.954417
TCGA.3B.A9HJ.01A.11R.A38C.07	SARC	0.124487	0.102929	0.114178	0.0607355	0	0.132726	0	0.11141	0.0720626	0	0	0.0402615	0.0102233	0.0171866	0.011749	0.147714	0	0	0.0543384	0	0	0	0.006	0.40306	0.917942
TCGA.3B.A9HI.01A.11R.A38C.07	SARC	0.0244217	0	0.000559021	0.107027	0	0.0364574	0.00977674	0.0320102	0.0338891	0	0.0125601	0	0	0.105369	0.0978773	0.512551	0	0	0.026962	0.000539642	0	0	0.002	0.519279	0.854504
TCGA.X6.A8C2.01A.11R.A36F.07	SARC	0	0.00605012	0	0.0113807	0	0.00824729	0	0.00874816	0.0089929	0	0.00310411	0	0	0.37413	0	0.544076	0	0	0.0352702	0	0	0	0	0.710416	0.707804
TCGA.Z4.A9VC.01A.11R.A37L.07	SARC	0.0622563	0	0.0597659	0.041932	0	0.0879007	0	0.00359988	0.00605705	0	0	0.0161767	0.0281315	0	0.00414069	0.555177	0	0.0045066	0.126065	0	0	0.00429015	0.044	0.174337	1.02387
TCGA.WK.A8XX.01A.11R.A37L.07	SARC	0.00146974	0.00199768	0	0.0367746	0.0105111	0.034652	0	0.000714833	0.00588194	0	0.0129303	0	0.0712827	0	0	0.6998	0.00568644	0.012582	0.105717	0	0	0	0.002	0.52006	0.854649
TCGA.WK.A8XY.01A.11R.A37L.07	SARC	0	0.0475036	0.0423904	0.028947	0.104703	0.118045	0	0	0	0	0.0841868	0	0.119264	0	0	0.388954	0	0.0197672	0.043765	0	0	0.00247404	0.35	0.0325849	1.0671
TCGA.WK.A8XT.01A.11R.A37L.07	SARC	0	0.229482	0.0207616	0	0.239519	0.0530201	0	0	0	0	0.00834696	0	0.0355152	0.16752	0	0.0350537	0	0	0.210782	0	0	0	0.992	-0.0552813	1.11169
TCGA.LI.A9QH.01A.11R.A37L.07	SARC	0.0100234	0	0	0.0355631	0	0.133596	0	0	0.0256109	0	0.0348755	0	0.0818739	0	0.0156172	0.486302	0	0	0.176538	0	0	0	0.03	0.198914	1.00936
TCGA.QQ.A8VB.01A.11R.A37L.07	SARC	0	0.0354423	0.0222954	0.0671789	0.0492905	0	0	0.0389168	0	0	0.00434646	0.0228063	0.0051812	0	0.0258449	0.362537	0	0	0.36616	0	0	0	0.1	0.11585	1.051
TCGA.QQ.A8VF.01A.11R.A37L.07	SARC	0.0650913	0	0.0254592	0.260672	0	0.0354442	0	0.0825123	0.0797459	0	0	0.0474607	0.0585916	0.133175	0.077398	0.117619	0	0	0.0168311	0	0	0	0.03	0.200166	1.0108
TCGA.DX.AB2J.01A.11R.A38C.07	SARC	0	0	0	0	0	0.278744	0	0.000119373	0	0	0.0387594	0.0652492	0.1482	0	0	0.320321	0.000474513	0	0.148132	0	0	0	0.32	0.0402895	1.06812
TCGA.RN.AAAQ.01A.21R.A39D.07	SARC	0	0.00956918	0	0.0103648	0	0.0438838	0	0	0.00760962	0	0.0309101	0	0.179223	0	0	0.679854	0	0.0091741	0.0294106	0	0	0	0.004	0.431217	0.910985
TCGA.DX.A6BF.01A.11R.A30C.07	SARC	0.00483922	0	0	0.04104	0	0.134272	0	0	0.0181219	0	0.00948278	0.0473182	0.0599281	0	0.031898	0.610836	0	0.00766476	0	0.0296626	0	0.00493641	0.032	0.191301	1.0282
TCGA.VT.A80J.02A.11R.A41I.07	SARC	0.00860098	0.0140214	0.0219913	0.083527	0	0.0667631	0	0.0399864	0.113983	0	0	0.0600134	0.0144249	0.0683311	0.0738911	0.335003	0.043434	0	0.0528799	0	0	0.00314864	0.156	0.0864576	1.05003
TCGA.3B.A9I3.01A.11R.A39D.07	SARC	0.0545274	0	0.0818072	0.194096	0	0.19533	0	0.0440473	0	0	0.0108194	0.0380038	0.0720849	0	0.0131682	0.206717	0	0.00148855	0.0830604	0.00417205	0	0.000677554	0.028	0.203182	1.00349
TCGA.3B.A9HV.01A.11R.A39D.07	SARC	0.00442442	0.0462547	0.107045	0.00959964	0	0.12361	0	0.0102616	0	0	0.0483093	0.0114412	0.0402237	0.044638	0	0.328912	0	0.0127037	0.203578	0.00899834	0	0	0.478	0.0133173	1.07517
TCGA.3B.A9HX.01A.11R.A39D.07	SARC	0.00226024	0.000766115	0.0159402	0.0165335	0	0.0965497	0	0.0301583	0.0108929	0	0.0680512	0	0	0.0702197	0.0152792	0.288394	0	0.0768469	0	0.273796	0	0.0343118	0.008	0.284831	0.979856
TCGA.DX.A7EN.01A.11R.A39D.07	SARC	0	0.0164432	0	0	0	0.195689	0	0	0	0	0	0.0290594	0.0340497	0	0.0140446	0.426601	0	0.0805995	0.203514	0	0	0	0.342	0.0364035	1.07181
TCGA.DX.AB30.01A.11R.A39D.07	SARC	0.00757686	0	0	0.0461707	0	0.0996538	0	0.0110575	0	0	0	0.0242379	0	0.227552	0.00781086	0.466516	0	0	0.109425	0	0	0	0.178	0.0799432	1.08545
TCGA.DX.AB2E.01A.11R.A39D.07	SARC	0	0	0	0.152392	0	0	0.0125554	0.0516867	0.0162209	0	0.0239059	0	0	0.121787	0.0509567	0.461668	0	0	0	0.108443	0	0.000383998	0.006	0.3716	0.93464
TCGA.3B.A9HS.01A.11R.A39D.07	SARC	0.018978	0	0.00554585	0.25265	0	0.0982236	0	0.0783483	0.0722569	0	0	0.0554923	0.0463703	0	0.0816547	0.261352	0.0055454	0	0	0.0235823	0	0	0.014	0.238924	0.997743
TCGA.3B.A9I1.01A.11R.A39D.07	SARC	7.22986e-06	0	0	0.0542563	0	0.177643	0	0.0214333	0.0280914	0	0	0.0606176	0.0186193	0.0886212	0.0290512	0.444348	0.00358363	0.0100679	0.0636599	0	0	0	0.01	0.274938	0.97721
TCGA.Z4.AAPG.01A.11R.A39D.07	SARC	9.93985e-05	0.00447905	0	0.0155676	0	0.0865218	0	0.0111407	0.00524421	0	0.0134037	0.0583492	0.0188385	0	0	0.713084	0	0.0300531	0.0406459	0	0	0.00257329	0.006	0.372116	0.942548
TCGA.3B.A9I0.01A.11R.A39D.07	SARC	0.00926445	0	0	0.131924	0	0.124184	0	0.0307049	0.079118	0	0	0.0259141	0.0635799	0	0.0633861	0.353151	0.000123737	0	0.11865	0	0	0	0.004	0.438073	0.898502
TCGA.Z4.AAPF.01A.11R.A39D.07	SARC	0.00663735	0.01214	0	0.0947472	0	0.000909965	0.00259318	0.0172861	0.0369243	0	0	0.0219531	0	0.432203	0.0103991	0.311728	0	0	0	0.0524784	0	0	0	0.577033	0.81686
TCGA.DX.AB2O.01A.12R.A39D.07	SARC	0.0119131	0	0.00848824	0.172314	0	0.0938537	0	0.0510318	0.0299589	0	0	0.0741511	0.0148937	0	0.0779744	0.429766	0	0	0.0356553	0	0	0	0.01	0.25992	0.98414
TCGA.QQ.A8VD.01A.42R.A39D.07	SARC	0.00350363	0.000153254	0	0.0425303	0	0.0715295	0	0.0619838	0	0	0	0.0105562	0.0100854	0.0877272	0.00538534	0.473742	0	0	0.232803	0	0	0	0.092	0.12166	1.05175
TCGA.DX.AB2H.01A.11R.A39D.07	SARC	0	0.0354572	0	0.061273	0.0602241	0	0	0.0822705	0	0.0607225	0	0.0353131	0	0.257462	0.0305881	0.367457	0	0	0.00923267	0	0	0	0.184	0.076795	1.0793
TCGA.DX.AB2G.01A.11R.A39D.07	SARC	0.00439945	0	0	0.0613684	0	0.141249	0	0	0.023215	0	0	0.0118356	0.0333991	0	0.0302233	0.640436	0	0	0.0477681	0	0	0.00610636	0.08	0.136269	1.05532
TCGA.3B.A9HY.01A.11R.A39D.07	SARC	0.00223824	0	0	0.126002	0	0.0821012	0.0228987	0.0301455	0	0.00349345	0	0.036694	0.0515026	0.0140159	0.156673	0.3297	0	0	0.144536	0	0	0	0.01	0.273891	0.975823
TCGA.QC.AA9N.01A.11R.A39D.07	SARC	0.00212868	0.00712868	0	0.0180716	0	0.0814195	0	0.00547062	0.00689727	0	0.0562128	0	0.0973481	0.289273	0.000780212	0.355405	0	0	0	0.0798644	0	0	0.008	0.299109	0.98032
TCGA.DX.AB2W.01A.11R.A39D.07	SARC	0.0197615	0	0.0078847	0.0533681	0	0.0118877	0.0115067	0.0069099	0.0226476	0	0.0301663	0	0.0507666	0	0.00228819	0.705271	0	0	0	0.0775414	0	0	0.008	0.308652	0.979534
TCGA.DX.A7ES.01A.31R.A39D.07	SARC	0.051822	0	0.129835	0.0957468	0	0.0941162	0.00237048	0.0324224	0.0327406	0	0	0.0581946	0.0432632	0	0.0374002	0.326665	0.0118492	0	0.0813353	0	0	0.00223987	0.01	0.265639	0.97435
TCGA.DX.AB2S.01A.11R.A39D.07	SARC	0.0611649	0	0.0619335	0.110659	0	0.103398	0.010967	0.0459684	0.131697	0	0	0.0234447	0.0470394	0.0555968	0.0802588	0.230233	0	0	0.0376394	0	0	0	0.03	0.199434	1.00286
TCGA.3B.A9HZ.01A.11R.A39D.07	SARC	0.0172797	0	0.0103593	0.149131	0	0.170527	0.00153894	0.00911341	0.0654825	0.00271301	0	0.0112341	0.0701775	0	0.0327531	0.320622	0	0	0.139068	0	0	0	0.014	0.239772	0.985279
TCGA.DX.AB2L.01A.32R.A41I.07	SARC	0.018699	0	0.0169891	0.0594964	0	0.0100891	0	0.0070058	0.00345141	0	0.0317554	0	0	0.0538911	0.00776307	0.735607	0	0	0.0508385	0	0	0.00441425	0.022	0.211968	1.03792
TCGA.DX.A8BL.01A.11R.A41I.07	SARC	0.00600636	0.0084776	0.127481	0.188032	0	0.060996	0	0.0912518	0.0803889	0.0327675	0	0.0761395	0.0235699	0	0.070314	0.201433	0	0	0.0331422	0	0	0	0.028	0.205461	1.01122
TCGA.DX.AB37.01A.11R.A41I.07	SARC	0.00101637	0	0.0386881	0.16047	0	0.0325478	0	0.0593122	0.071961	0.0056653	0	0.0547431	0.117675	0	0.0215122	0.408259	0	0	0.02815	0	0	0	0.176	0.0804756	1.0568
TCGA.DX.A8BM.01A.11R.A41I.07	SARC	0.00405296	0	0	0.0656638	0	0.148784	0	0.00173221	0	0	0	0.0435281	0.0726809	0	0.0802914	0.560257	0	0.000598369	0	0.0142055	0	0.00820572	0.012	0.242805	1.00006
TCGA.DX.A6YX.01A.11R.A41I.07	SARC	0	0.00103611	0	0.0174264	0	0.0983303	0	0.00187574	0	0	0.00860093	0.00158062	0.0226878	0.10933	0	0.692276	0	0.0414595	0.00447231	0	0	0.000924572	0.004	0.427222	0.916361
TCGA.DX.AB3C.01A.11R.A41I.07	SARC	0	0.078609	0	0	0	0.300991	0	0.0115914	0.0478762	0	0.212832	0	0.0637999	0.10675	0	0	0	0.00717295	0.170377	0	0	0	0.972	-0.0343184	1.11268
TCGA.DX.AB2V.01A.11R.A41I.07	SARC	0.0286263	0	0.016173	0.0755334	0	0.07225	0	0	0.00966296	0	0.0511399	0.0221604	0.0158885	0	0.0146657	0.605774	0.0220785	0.0252342	0.0277064	0	0	0.0131069	0.014	0.238035	1.00101
TCGA.DX.AB32.01A.11R.A41I.07	SARC	0.040875	0.0055809	0	0.109095	0	0.0714606	0	0.0806516	0.075744	0	0	0.0737233	0.0325655	0	0.0992736	0.406734	0	0	0.00254686	0	0	0.00174953	0.002	0.462071	0.886035
TCGA.VT.AB3D.01A.12R.A41I.07	SARC	0.0110819	0	0.0199562	0.361144	0	0	0	0.147882	0.0544604	0.0389909	0	0.0588732	0.0203278	0.0284509	0.0455646	0.18261	0	0	0	0.0306588	0	0	0.114	0.101645	1.07753
TCGA.DX.A8BG.01A.12R.A41I.07	SARC	0.0122506	0	0.0124505	0.300945	0	0.0654291	0	0.075073	0.0437632	0.0213244	0	0.0514023	0.106998	0.0500752	0.0840821	0.173459	0	0	0.000911661	0.00183663	0	0	0.106	0.106605	1.05953
TCGA.DX.AATS.01A.12R.A41I.07	SARC	0	0.0136059	0.00112465	0	0	0.0467082	0	0.0265248	0.0189292	0.0272616	0	0.00923183	0	0.279161	0	0.519017	0	0	0.058436	0	0	0	0	0.676384	0.74557
TCGA.DX.AB3A.01A.11R.A41I.07	SARC	0.006517	0.00547425	0	0.1084	0	0.0184904	0	0.047591	0	0	0.00327375	0.0480834	0.0942108	0	0.05094	0.541376	0	0.0469399	0.0287029	0	0	0	0.036	0.184976	1.02329
TCGA.DX.AB36.01A.11R.A41I.07	SARC	0.0104103	0	0.000189356	0.0314828	0.0739717	0.253213	0	0	0	0	0.0152627	0.0311426	0.0351666	0.0222561	0.00367947	0.472988	0	0	0.0502369	0	0	0	0.054	0.160536	1.02971
TCGA.WK.A8Y0.01A.11R.A41I.07	SARC	0	0.0132095	0.00324449	0.181798	0	0.0754717	0.00194629	0.0660834	0.0156401	0	0	0.122791	0.0277366	0	0.0463467	0.429888	0	0	0	0.0128927	0	0.00295263	0.006	0.403772	0.916928
TCGA.DX.A8BJ.01A.11R.A41I.07	SARC	0	0.0061809	0	0.057377	0	0	0	0.0880889	0.0244561	0.0444004	0	0.00103657	0	0.310204	0.0245073	0.399833	0	0	0.0439164	0	0	0	0.004	0.414526	0.916942
TCGA.DX.A8BR.01A.11R.A41I.07	SARC	0.000663829	0	0	0.0334882	0	0.00694834	0	0	0.018376	0	0.00925594	0	0.0308506	0	0.0269589	0.796889	0	0	0.0713605	0	0	0.005209	0.002	0.490396	0.877121
TCGA.DX.AB3B.01A.11R.A41I.07	SARC	0.0869443	0	0.14331	0.0612469	0	0.0803669	0	0.0685572	0	0	0	0.0631591	0	0.0843945	0.00601731	0.179465	0	0	0.22654	0	0	0	0.008	0.308482	0.958632
TCGA.DX.AB35.01A.21R.A41I.07	SARC	0.0138854	0	0	0.0543957	0	0.0780616	0	0.00906311	0.0247328	0	0	0.0954705	0.04284	0	0.0686247	0.588584	0	0	0	0.0241058	0	0.000236404	0.008	0.286141	0.981462
TCGA.DX.AB2Q.01A.11R.A39D.07	SARC	0	0	0.0233036	0.103298	0	0.0748193	0.0261026	0.00523502	0.0166552	0	0.0603236	0	0.00345125	0.228133	0.0703287	0.374963	0	0	0.0113688	0	0	0.00201735	0.058	0.155929	1.03937
TCGA.3B.A9HT.01A.11R.A39D.07	SARC	0.0113488	0	0.0186711	0.197957	0	0.106686	0.0157721	0.0641406	0.0150881	0.0105314	0	0.0509162	0.0537712	0	0.0733419	0.361694	0.00744385	0	0.0126375	0	0	0	0.176	0.0800684	1.06032
TCGA.3B.A9HU.01A.11R.A39D.07	SARC	0.0220942	0	0.0170687	0.178446	0	0.160521	0	0.0588863	0.0671916	0	0	0.0169027	0.11781	0.00782404	0.0728318	0.270816	0	0	0.00349744	0.00610961	0	0	0.114	0.10161	1.05033
TCGA.DX.A8BO.01A.11R.A41I.07	SARC	0	0.0194275	0	0.0334194	0	0.00118922	0	0.0706538	0.0589357	0.00967811	0	0.0308903	0	0	0.0403146	0.603664	0	0.053211	0.0772716	0	0	0.00134436	0.006	0.358041	0.941317
TCGA.Z4.A8JB.01A.23R.A37L.07	SARC	0.0112113	0	0.0482545	0.0577407	0	0.116448	0	0.0530218	0	0	0	0.0287532	0.00587696	0	0.0288203	0.345745	0	0	0.304129	0	0	0	0.052	0.16173	1.02188
TCGA.DX.A7EQ.01A.11R.A466.07	SARC	0	0.0593051	0.00157518	0.100705	0.0762017	0	0	0.0569853	0	0	0	0.0479571	0.00904098	0.230394	0.000916201	0.396279	0	0	0.02064	0	0	0	0.238	0.061294	1.0839
