# Supplementary material for: Retinoic Acid Metabolism-Related Enzyme Signature Identified Prognostic and Immune Characteristics in Sarcoma
Source: Front Cell Dev Biol. 2022 Feb 3;9:780951. doi: 10.3389/fcell.2021.780951 (PMC8852678; doi:10.3389/fcell.2021.780951)
Supplement: Supplementary file 17 [file Table5.xlsx]

## Sheet: Sheet1
Table S5. Connective Map screened 56 potential small molecules specific to different sub-groups.
MoA	Perturbagen Count	Perturbagen Id	Name
Estrogen receptor agonist	21	BRD-K66766661, BRD-A60070924, BRD-K97509413, BRD-K95309561, BRD-K45330754, BRD-A74907996, BRD-A18917088, BRD-A36066264, BRD-A91452556, BRD-A39747742, BRD-A18620900, BRD-K81839095, BRD-A22143024, BRD-A02367930, BRD-K26674531, BRD-A59808129, BRD-K90543092, BRD-A14798026, BRD-K00312224, BRD-K87573634, BRD-K10467831	17-beta-estradiol, alpha-estradiol, coumestrol, dienestrol, diethylstilbestrol, equol, estradiol, estradiol-benzoate, estradiol-cypionate, estradiol-valerate, estriol, estrone, estropipate, ethinyl-estradiol, GR-235, guggulsterone, levonorgestrel, mestranol, PPT, propylpyrazole, tibolone
Estrogen receptor antagonist	8	BRD-K29950728, BRD-A92537424, BRD-A83237092, BRD-K63828191, BRD-K04210847, BRD-K67174588, BRD-K94832621, BRD-K05151076	clomifene, danazol, fulvestrant, raloxifene, tamoxifen, toremifene, Y-134, ZK-164015
Progesterone receptor agonist	8	BRD-A39290993, BRD-A92537424, BRD-K26674531, BRD-A59808129, BRD-K90543092, BRD-A04756508, BRD-K64994968, BRD-K10467831	cyproterone, danazol, GR-235, guggulsterone, levonorgestrel, norgestimate, progesterone, tibolone
Benzodiazepine receptor agonist	6	BRD-K32398298, BRD-K86595100, BRD-K16508793, BRD-A11990600, BRD-K00532621, BRD-K57930253	alprazolam, chlordiazepoxide, diazepam, lorazepam, midazolam, nitrazepam
Glutamate receptor modulator	6	BRD-K39823328, BRD-A57457122, BRD-K84141129, BRD-K30570479, BRD-A34208323, BRD-K83010055	VU-0366037-2, VU-0400071-3, VU-0400193-3, VU-0400195-3, VU-0404997-2, VU-0415374-1
Metalloproteinase inhibitor	5	BRD-K00675675, BRD-A88774919, BRD-A75478957, BRD-K57011718, BRD-K36198571	CL-82198, doxycycline, PD-166793, UK-356618, WAY-170523
Glutamate receptor antagonist	4	BRD-M41783010, BRD-K60690191, BRD-K67439147, BRD-K29653726	acamprosate, MPEP, SIB-1893, topiramate
Cyclooxygenase inhibitor	3	BRD-K69690935, BRD-K08252256, BRD-K57222227	curcumin, diclofenac, indometacin
Dopamine receptor agonist	3	BRD-A69960130, BRD-A63043573, BRD-K05901394	bromocriptine, cabergoline, terguride
Matrix metalloprotease inhibitor	3	BRD-K48115423, BRD-A71657825, BRD-K51662849	2-(4-methoxybenzylthio)-6-methylpyrimidin-4-ol, 2-(biphenyl-4-ylsulfonamido)pentanedioic-acid, ilomastat
Selective estrogen receptor modulator (SERM)	3	BRD-K63828191, BRD-K04210847, BRD-K67174588	raloxifene, tamoxifen, toremifene
ALK inhibitor	2	BRD-K78431006, BRD-K50140147	crizotinib, NVP-TAE684
FXR antagonist	2	BRD-K26674531, BRD-A59808129	GR-235, guggulsterone
GABA receptor modulator	2	BRD-A54880345, BRD-A44448661	etomidate, pentobarbital
NFkB pathway inhibitor	2	BRD-K69690935, BRD-A45889380	curcumin, mepacrine
Progesterone receptor antagonist	2	BRD-A94793051, BRD-K90543092	gestrinone, levonorgestrel
Retinoid receptor ligand	2	BRD-K13927029, BRD-K06926592	retinol, tretinoin
Serotonin receptor antagonist	2	BRD-K18895904, BRD-K05901394	olanzapine, terguride
-666	1	BRD-K73395020	SA-1478088
Androgen receptor agonist	1	BRD-K10467831	tibolone
Androgen receptor antagonist	1	BRD-A39290993	cyproterone
Antineoplastic	1	BRD-A31204924	mitotane
Autotaxin inhibitor	1	BRD-K39120595	bithionol
Bacterial 30S ribosomal subunit inhibitor	1	BRD-A88774919	doxycycline
Barbiturate antiepileptic	1	BRD-A44448661	pentobarbital
Benzodiazepine receptor antagonist	1	BRD-K98769987	flumazenil
Bile acid	1	BRD-K43164539	cholic-acid
Carbonic anhydrase inhibitor	1	BRD-K29653726	topiramate
Cholesterol inhibitor	1	BRD-A59808129	guggulsterone
Collagenase inhibitor	1	BRD-A75478957	PD-166793
Contraceptive agent	1	BRD-A18917088	estradiol
Cytokine production inhibitor	1	BRD-A45889380	mepacrine
DNA directed DNA polymerase stimulant	1	BRD-A02367930	ethinyl-estradiol
Dopamine receptor antagonist	1	BRD-K18895904	olanzapine
Estrogenic component in oral contraceptives	1	BRD-A02367930	ethinyl-estradiol
Estrogenic hormone	1	BRD-K81839095	estrone
GABA receptor agonist	1	BRD-K82255054	propofol
GABA receptor antagonist	1	BRD-K32247306	primidone
Glucocorticoid receptor antagonist	1	BRD-K90543092	levonorgestrel
Glutamate receptor agonist	1	BRD-A48257147	PHCCC
Histone acetyltransferase inhibitor	1	BRD-K69690935	curcumin
IKK inhibitor	1	BRD-A59808129	guggulsterone
JAK inhibitor	1	BRD-K52850071	JAK3-Inhibitor-II
Kainate receptor antagonist	1	BRD-K29653726	topiramate
Lipoxygenase inhibitor	1	BRD-K69690935	curcumin
Neurotensin receptor antagonist	1	BRD-K91243525	SR-142948
Norepinephrine reuptake inhibitor	1	BRD-K02265150	amoxapine
Opioid receptor antagonist	1	BRD-A41833852	naloxone
Oxidative stress inducer	1	BRD-K08973992	linoleic-acid
Pregnane X receptor agonist	1	BRD-A59808129	guggulsterone
progesterone receptor agonist	1	BRD-K82216340	medroxyprogesterone
Retinoid receptor agonist	1	BRD-K06926592	tretinoin
Tachykinin antagonist	1	BRD-K52394958	GR-159897
Testosterone receptor antagonist	1	BRD-A39290993	cyproterone
TP53 activator	1	BRD-A45889380	mepacrine
Tyrosine kinase inhibitor	1	BRD-K43797669	genistein
