# Supplementary material for: Retinoic Acid Metabolism-Related Enzyme Signature Identified Prognostic and Immune Characteristics in Sarcoma
Source: Front Cell Dev Biol. 2022 Feb 3;9:780951. doi: 10.3389/fcell.2021.780951 (PMC8852678; doi:10.3389/fcell.2021.780951)
Supplement: Supplementary file 18 [file Table7.xlsx]

## Sheet: Clinicopathological
Table S7. Clinicopathological characteristics of 71 bone and soft tissue sarcoma patients.
ID	Age, Years	Gender	Histology	Relapse	Lung metastasis	RECIST-1.0	IHC CD8+ cell count	Riskscore
SARC01	39	Female	Synovial sarcoma	No	No	N/A	6	-2.44365
SARC02	29	Female	Synovial sarcoma	No	No	N/A	7	-1.84031
SARC03	41	Male	Synovial sarcoma	No	No	N/A	1	-0.794843
SARC04	48	Female	Synovial sarcoma	No	No	N/A	3	-2.15674
SARC05	38	Female	Liposarcoma	Yes	Yes	N/A	2	-0.533351
SARC06	43	Female	Chondrosarcoma	No	No	N/A	5	-2.91498
SARC07	50	Male	Synovial sarcoma	No	No	N/A	0	-0.612836
SARC08	53	Male	Synovial sarcoma	No	No	N/A	4	-1.23914
SARC09	53	Female	Liposarcoma	Yes	Yes	N/A	2	-0.756797
SARC10	65	Male	Undifferentiated sarcoma	Yes	Yes	N/A	17	-0.653897
SARC11	18	Female	Synovial sarcoma	Yes	Yes	N/A	1	-0.219471
SARC12	36	Female	Synovial sarcoma	Yes	Yes	N/A	0	0.0414528
SARC13	35	Male	Synovial sarcoma	No	No	N/A	2	-0.833597
SARC14	36	Female	Synovial sarcoma	No	No	N/A	6	-1.5862
SARC15	34	Female	Synovial sarcoma	No	No	N/A	4	-2.41234
SARC16	16	Female	Synovial sarcoma	Yes	Yes	N/A	1	-1.25614
SARC17	12	Male	Synovial sarcoma	No	No	N/A	9	-1.098
SARC18	48	Female	Synovial sarcoma	Yes	Yes	N/A	0	-0.188189
SARC19	54	Female	Undifferentiated sarcoma	Yes	Yes	N/A	9	-0.665191
SARC20	25	Male	leiomyosarcoma	No	No	N/A	6	-1.69397
SARC21	63	Male	Undifferentiated sarcoma	No	No	N/A	19	-2.44156
SARC22	45	Male	Undifferentiated sarcoma	No	No	N/A	21	-2.4845
SARC23	66	Female	Undifferentiated sarcoma	No	No	N/A	18	-2.3255
SARC24	21	Male	Ewing sarcoma	No	No	N/A	8	-3.11492
SARC25	53	Female	Liposarcoma	No	No	N/A	13	-1.67555
SARC26	46	Male	Liposarcoma	Yes	No	N/A	8	-0.584805
SARC27	13	Male	Osteosarcoma	No	No	PR	21	-3.31678
SARC28	15	Female	Osteosarcoma	No	Yes	SD	2	-2.36615
SARC29	16	Male	Osteosarcoma	No	No	PD	0	-2.70021
SARC30	16	Male	Osteosarcoma	No	No	SD	5	-4.96611
SARC31	8	Female	Osteosarcoma	No	Yes	PR	14	-2.85736
SARC32	12	Male	Osteosarcoma	No	No	PR	19	-3.01354
SARC33	6	Female	Osteosarcoma	No	No	PR	9	-2.04604
SARC34	18	Male	Osteosarcoma	Yes	Yes	NA	1	-2.33832
SARC35	16	Male	Osteosarcoma	No	Yes	PD	0	-3.13356
SARC36	37	Female	Osteosarcoma	No	Yes	PD	0	-1.36151
SARC37	7	Female	Osteosarcoma	No	No	PR	13	-2.78783
SARC38	8	Female	Osteosarcoma	No	Yes	PD	0	-3.1472
SARC39	15	Male	Osteosarcoma	No	No	PD	1	-2.88481
SARC40	16	Male	Osteosarcoma	No	No	SD	17	-3.70286
SARC41	14	Female	Osteosarcoma	No	Yes	PD	1	-2.38703
SARC42	11	Male	Osteosarcoma	No	Yes	PD	0	-2.20712
SARC43	13	Male	Osteosarcoma	No	No	PR	19	-3.89758
SARC44	21	Male	Osteosarcoma	No	Yes	PR	17	-3.57839
SARC45	11	Female	Osteosarcoma	No	Yes	PR	19	-3.43967
SARC46	14	Male	Osteosarcoma	No	No	SD	18	-3.52258
SARC47	10	Female	Osteosarcoma	No	Yes	PD	0	0.0508753
SARC48	26	Female	Osteosarcoma	No	No	PR	13	-2.42545
SARC49	21	Male	Osteosarcoma	No	No	PR	6	-2.19707
SARC50	13	Female	Osteosarcoma	No	No	PR	11	-2.61675
SARC51	17	Female	Osteosarcoma	No	No	SD	14	-2.49267
SARC52	44	Male	Osteosarcoma	No	No	PR	3	-1.99985
SARC53	23	Female	Osteosarcoma	No	Yes	NA	0	-2.59817
SARC54	18	Male	Osteosarcoma	No	Yes	PR	2	-1.20282
SARC55	10	Female	Osteosarcoma	No	Yes	PR	15	-3.05965
SARC56	31	Female	Osteosarcoma	No	No	SD	15	-3.13955
SARC57	15	Male	Osteosarcoma	No	Yes	PD	1	-1.16881
SARC58	7	Male	Osteosarcoma	No	No	SD	9	-3.16709
SARC59	17	Male	Osteosarcoma	No	Yes	PD	0	-1.66713
SARC60	12	Male	Osteosarcoma	No	No	SD	3	-1.31276
SARC61	26	Female	Osteosarcoma	No	No	PD	0	-2.01609
SARC62	38	Female	Osteosarcoma	No	No	PR	23	-3.55279
SARC63	12	Male	Osteosarcoma	No	No	SD	6	-2.37662
SARC64	16	Female	Osteosarcoma	No	No	PR	16	-2.86866
SARC65	13	Female	Osteosarcoma	No	No	PR	14	-2.56913
SARC66	12	Female	Osteosarcoma	No	Yes	SD	0	-1.26995
SARC67	18	Female	Osteosarcoma	No	Yes	PD	0	-1.4402
SARC68	9	Male	Osteosarcoma	No	No	PR	3	-1.15973
SARC69	16	Male	Osteosarcoma	No	No	SD	7	-2.35059
SARC70	24	Male	Osteosarcoma	No	No	SD	1	-1.71042
SARC71	11	Male	Osteosarcoma	No	Yes	PD	0	-0.138587
